# Supplementary material for: Genome-Wide Identification and Characterization of Long Intergenic Non-Coding RNAs in Ganoderma lucidum
Source: PLoS One. 2014 Jun 16;9(6):e99442. doi: 10.1371/journal.pone.0099442 (PMC4059649; doi:10.1371/journal.pone.0099442)
Supplement: Table S1 — Primers used in MRA and qPCR experiments. (XLS) [file pone.0099442.s003.xls]

## Sheet: Sheet1
Table S1. Primers used in MRA and qPCR experiments.
Primer name	Sequences ( 5' to 3' )	Usage
TU1170-F1	GCGAATACAGGTGTTCGACGGTTTC	MRA
TU1170-F2	GCAATGAGTGTAAGCCTCGGGTTC	MRA and qPCR
TU1170-R	GATTTGGGTAGGACTCCACGCTCA	MRA and qPCR
TU1255-F1	GGCCATTACCATCCTAGTGTTTGAC	MRA
TU1255-F2	GGCTGAAACCTCACTATACACAGGC	MRA and qPCR
TU1255-R	CTATAGCACGGGAGGTGAAGTGTTG	MRA and qPCR
TU1272-F1	GGCACAGGTTGGAAAAATGGTGCTG	MRA
TU1272-F2	CGACCGACTGACGACAAAACCCTCT	MRA and qPCR
TU1272-R	CACGAGCCAGACCTACTAGACGACA	MRA and qPCR
TU1273-F1	CTAAGTGCGATGACGACCTGGGAAC	MRA
TU1273-F2	GTGTTGCGCTTGACTGCAACAGAAC	MRA and qPCR
TU1273-R	CCACCTGACATTTCTCGGGCAGAC	MRA and qPCR
TU1378-F1	CGATCCAAGCCTTACTCGCCACTTA	MRA
TU1378-F2	GCCTGAATAGTGCCAATGAGCCATG	MRA and qPCR
TU1378-R	GTTGGGTGAGGATAACCTCAGCTGT	MRA and qPCR
TU1387-F1	CACATGTCCCAACCACCAGCTCTT	MRA
TU1387-F2	CGAGGCACATGGGCGCAATCGACA	MRA
TU1387-R	GGCCGCTCGTTCTAGTACTGTACTA	MRA
TU1403-F1	TCAACCGTGACGTCCATCTCGAAGA	MRA
TU1403-F2	ACGAAGAGGCACGCCGCAAATTTC	MRA and qPCR
TU1403-R	ATGATATCGCTTGCCGGAAGGGTGT	MRA and qPCR
TU1476-F1	CCCAATCTCCACTTTGTGGCCATTG	MRA
TU1476-F2	GGAAGCCTTGACTCTAAGTCGAGGT	MRA and qPCR
TU1476-R	GCCAGAGACTCGAGAGTCTACAAGT	MRA and qPCR
TU1547-F1	CAAGCCTCAATAGTACGAAAGCCTTC	MRA
TU1547-F2	CTTACCGATGTAGTGAGGCACAAGG	MRA and qPCR
TU1547-R	CATCGGCAGCGAACTGGTTCAACT	MRA and qPCR
TU1548-F1	ACTCCATGATGACCCTTCGCTGACC	MRA
TU1548-F2	GTAGATGATCAGATGCTGGGTCGGA	MRA and qPCR
TU1548-R	CGATCTGTGTGGATTTCGTGAGCGA	MRA and qPCR
TU1555-F1	CCTCCATTTTTCAACCCCTACGCGA	MRA
TU1555-F2	CCTCTCACTGGAAGCTATGCTCATG	MRA and qPCR
TU1555-R	GGGGAGTAGTCACGTCATGGATCG	MRA and qPCR
TU1567-F1	CATAGCGGCAAGCTACACCTAGTG	MRA
TU1567-F2	CCGTCTTCAGGCAACGATACACCA	MRA
TU1567-R	CCACGCTGTTCTCACTGCTCTACT	MRA
TU1570-F1	TACCGATCCATCTTCGCGACCAAG	MRA
TU1570-F2	CCTTACGTGTGTAGAAGCTGTGGTC	MRA and qPCR
TU1570-R	CGTCGACCACAATGCTTGAAACAC	MRA and qPCR
TU1922-F1	CAGTACGAGACCGCCAGCATATTCA	MRA
TU1922-F2	CTTAATCGGGCTTTACGAGCACCGT	MRA and qPCR
TU1922-R	ACTTCGTTCCAGTTGCTCACCGGT	MRA and qPCR
TU1970-F1	CACTCGCAACCTTGCCAAGAACAG	MRA
TU1970-F2	TCACCTCAGACAGAGACCATGCGTC	MRA and qPCR
TU1970-R	GAGCTCCAGATCACTGGTATCGACT	MRA and qPCR
TU3316-F1	CCCGCATTTCTCAACGACTCTTCCA	MRA
TU3316-F2	GCCTGTCGTGTTGTCACAAATGATG	MRA and qPCR
TU3316-R	CGCGGAGAACTTTTTGACGATTGGG	MRA and qPCR
TU3317-F1	AAAATCCGTAGGTGTGGCAGGCCT	MRA
TU3317-F2	GTTAGCGAACCTGAAAGGAGCGTTG	MRA
TU3317-R	GAGCGGCGTGATACAACACAAACGA	MRA
TU3327-F1	TATCTCTGTCTGACGGATTGCGTCG	MRA
TU3327-F2	CCGCAGAACAAGACGCTTGCAATCA	MRA and qPCR
TU3327-R	CGAGGATGTGAGTACTGTCCCGAAG	MRA and qPCR
TU3423-F1	CTCAGATTGTCTCTCCATCGGGTTG	MRA
TU3423-F2	TCGCAAAACCTCCTGTGGAAAGATG	MRA
TU3423-R	CCCGTACAGGACAACCGGAATATAC	MRA
TU3520-F1	ACGAGCACCACCATTGCAACATGG	MRA
TU3520-F2	CGCTCCGACGTGTACTTTATGTCC	MRA and qPCR
TU3520-R	CAGCCTCATCTTCCCAATCTCCAAC	MRA and qPCR
TU3521-F1	CGTTTGGACATCTATCCTCGTCAGT	MRA
TU3521-F2	GGAGCATCTACGAATATGGCAGCTC	MRA and qPCR
TU3521-R	GACCCCAGGGATATGGGAAAACGG	MRA and qPCR
TU3640-F1	GTTTACATTCAGCACGGCGCGTCGA	MRA
TU3640-F2	GGGACAATAGCTTCTTCCTAGACTCC	MRA and qPCR
TU3640-R	GTTGTCTATGTAGGTGCCTGTGTGC	MRA and qPCR
TU3786-F1	CACTGCTGCTACCCTCAAGTCTTAAG	MRA
TU3786-F2	CTGGAAGTCGATACGCACAACGCA	MRA and qPCR
TU3786-R	CAATGTTTGCACTCGCGAACCAGGA	MRA and qPCR
TU4312-F1	GCTCGCATAGACTCCAGATAACTGG	MRA
TU4312-F2	TTCCGGCGCCAATCTTTCTGGTAAG	MRA
TU4312-R	CCTTTCAGATGTCTTCCAGCGGAAG	MRA
TU4313-F1	ACAGCAATCCAAGTTCAGCGGCGT	MRA
TU4313-F2	CCCACAAACACCTACAATAAGGGGTC	MRA
TU4313-R	GGCCTATTGTCCGGAGGTATTGTCA	MRA
TU4314-F1	CGTAGTTGTGCACCAGTTTCACCAG	MRA
TU4314-F2	GATACGTCTCGAGCCCACCTTTAC	MRA
TU4314-R	AAGGTCCAAAGACTGGGGTACACGC	MRA
TU4508-F1	GGCGAAGGCTGTGTCACCGATTTTC	MRA
TU4508-F2	GCCTCTTATCATCTCCCAGTGTCGA	MRA and qPCR
TU4508-R	CCTTGTCCGCAGTGCATGTATCATG	MRA and qPCR
TU4509-F1	GGTGCGTTCACGCCATATGGCACG	MRA
TU4509-F2	CACAGACCGTATCGCGACAGACTC	MRA and qPCR
TU4509-R	CCCTCTCACCCTCCTTCCATACGT	MRA and qPCR
TU4652-F1	GGTTTGCGGGATGGTCTGAGTCAGA	MRA
TU4652-F2	GGTTGGTCATCGATCCGAGCTAAGA	MRA and qPCR
TU4652-R	GCGTTGCAGCTCGGAGTGTGTATGT	MRA and qPCR
TU4683-F1	CGTGCCGTTATTGAGGATAAGTGGG	MRA
TU4683-F2	GGGTCATTTCGGAAGAGGGTACATG	MRA and qPCR
TU4683-R	CAGGAAGGCCGAAGTGACGTTTTTC	MRA and qPCR
TU4684-F1	AGTCGATCCATGTTTAAGGGGAGGG	MRA
TU4684-F2	GATACCTTCGTAGTAGTGGTCGGAG	MRA and qPCR
TU4684-R	GGTAGGCATTTCTCTCCGCAGAGA	MRA and qPCR
TU4779-F1	CGACATCACTTGCATGTACGTGCTTC	MRA
TU4779-F2	CCCGGAGATTAAGTCCCGCAAAAAG	MRA and qPCR
TU4779-R	CCCAACGCATGTGACGAAACTCACA	MRA and qPCR
TU5007-F1	CATTGTCCGTAGCGTGGTCAATACC	MRA
TU5007-F2	GGCAAAAGGGGAAGAGAACCTGCAG	MRA and qPCR
TU5007-R	GCTGGCACAGGACAGTTGACTTAAC	MRA and qPCR
TU506-F1	CCTGGAGAAGATCGATGGTTAGCAC	MRA
TU506-F2	GGCTTACCTCGCTGAACCAACGTC	MRA and qPCR
TU506-R	GCTCACTTCGACTACCTCCTGGTC	MRA and qPCR
TU51-F1	GGCCCCTCTGAAAAGTCGAATTATC	MRA
TU51-F2	CTGCTCAACGCTGTCAGAGCACTA	MRA and qPCR
TU51-R	CAAAGCGGGTACCTACGGGAAACT	MRA and qPCR
TU5289-F1	CCTTTCTGGACGACACGACGTTGC	MRA
TU5289-F2	CTACGTCATACTCGGCAGATAGCTG	MRA and qPCR
TU5289-R	CAAACGCTATGTACAAGGTTTCCCG	MRA and qPCR
TU532-F1	GGGGTTGAAAGTGGTGTTAGATGGA	MRA
TU532-F2	GATGACAAGTGGCAGGAAGCAAAGA	MRA
TU532-R	CCCACTTTTCCATTTGGAGCGCAGT	MRA
TU5845-F1	GCATTATCCTGGAATGCGCCATATTC	MRA
TU5845-F2	CACCCTCACGATGGTCTCAATTCG	MRA and qPCR
TU5845-R	CGAAGATATTAAACAGGGAGCTGAAG	MRA and qPCR
TU5846-F1	AGCGTCCACTGAACATCCTCGGCA	MRA
TU5846-F2	GTTTTCGCCGAGCGTTCCCTTGCA	MRA and qPCR
TU5846-R	CACAACAACACGTACCCGTCCTCC	MRA and qPCR
TU5968-F1	GACAATGAAGGGTGAGAGAGGGTG	MRA
TU5968-F2	GAGTGAGAGTGACAGAGGCGTGAT	MRA
TU5968-R	GCCAATCCAGCGTCTACCATCTAG	MRA
TU6607-F1	CTAAAAGGGGAAGGACCGAGACATTG	MRA
TU6607-F2	CAAGGCCTACGGTACCTATTTATCGG	MRA and qPCR
TU6607-R	CGTTGTGGTAGTGTCGAGTACGACA	MRA and qPCR
TU6608-F1	CTCATCGGCCGACATACTGTTCGGT	MRA
TU6608-F2	CACGAGCAGTGTCTTTATATGCTACC	MRA and qPCR
TU6608-R	GTAGTGCTGATCGGATGTCATGTCC	MRA and qPCR
TU718-F1	GTAAGTAGACGCGTCTGCACTTGG	MRA
TU718-F2	CGATATCGAGCTCGAGACGGATCG	MRA and qPCR
TU718-R	CGTACACCTGAACGAAGCCAAGTGA	MRA and qPCR
TU781-F1	GTCGGTACCTGCATGGCTTTGATC	MRA
TU781-F2	CCGTGATTTTTGCGCCGTCCGAGT	MRA and qPCR
TU781-R	AGATCGACATCCCAGCGACAATGC	MRA and qPCR
TU838-F1	AGATAGGTGTACGCTACAGTGCGCT	MRA
TU838-F2	GCAGTCCTAGCGATGGCAACCATTA	MRA and qPCR
TU838-R	CCTCCCTCCCTTTTGTTTTCTCCGT	MRA and qPCR
TU842-F1	GGACGATAGCGCGCAACAAATTGGT	MRA
TU842-F2	CCGTCACAGAACGTCCTGACTTCCT	MRA and qPCR
TU842-R	GCCCACAGAGATCACTTTGCGTTGT	MRA and qPCR
GAPDH-F	GATGAAGGACTGGCGTGGT	qPCR
GAPDH-R	CCGTTGAGGCTGGGAATGAC	qPCR
GL15069-F	ACGGCAAGACAACGACGGCATAC	qPCR
GL15069-R	TCTGCATCGGGAGGAACGACAAC	qPCR
GL15457-F	TCAGCTCCTTCGACAATACGTATCC	qPCR
GL15457-R	TCGCGTTGTCACTCCAGACTATGG	qPCR
GL17093-F	TGGACGGGATCGACGTGGACTAC	qPCR
GL17093-R	GCGTCAGGATGAACTGGCCCTTC	qPCR
GL18494-F	CCGATGTCAGCATGTCCAAGTCT	qPCR
GL18494-R	CTGCCGTAGGTGACGAGCATCTT	qPCR
GL19744-F	GTTCTCCTTCACTCGCATGATCAC	qPCR
GL19744-R	CCAGTTGTCCGAGTAGATGACGAAT	qPCR
GL20421-F	CCATTCGAAGGCTTACCTCCGTG	qPCR
GL20421-R	GAGCCGAAGTCGTGAGAGAAGCC	qPCR
GL20537-F	TATTCTCTCCCTTGCCCTGGTTG	qPCR
GL20537-R	CGTGGAAAGTCAAGCGGAGAGAC	qPCR
GL20659-F	GCCGCTACGGTCCTCTACGTTTC	qPCR
GL20659-R	AGTCCCAGCAGTCTTCGGAGAGA	qPCR
GL20734-F	AGTGGCAGTTCAGCATCAAAGGC	qPCR
GL20734-R	GATCTGGAGCGGGTCATTCTGTG	qPCR
GL20947-F	GTCGATGATGCCGTCAAGTGTACG	qPCR
GL20947-R	GTCACGTCGCCCTCCATATTAACG	qPCR
GL20970-F	CAATCGTCGGCAACATGTTCAAC	qPCR
GL20970-R	AGACTGAACGCGGTCCGATGTAT	qPCR
GL21057-F	CCACGATGATGGGTCAACGATTC	qPCR
GL21057-R	TTGCCGATCGGAGTAGTTTGCAG	qPCR
GL21131-F	CGACAAGCCGTGGAAGACGTATG	qPCR
GL21131-R	CTTCTGTCGTCCAAGCAACTCCG	qPCR
GL21189-F	AAGAAGGGCGGAGACGCTACTTAC	qPCR
GL21189-R	ACCGACTTCTTCTCGTAGGTCACC	qPCR
GL21192-F	TGATCAACCGCCAGCTTTCCTTG	qPCR
GL21192-R	CGGCGTTGTTCTCGGATTTGTCA	qPCR
GL21385-F	TTTCTGGATAGGAGGGCTGTGCC	qPCR
GL21385-R	AAATCACACCAATGCTGCTCGCT	qPCR
GL21386-F	AGCGCTGTCCTTATTCGGATTTG	qPCR
GL21386-R	CTCCAGAGCAGCATGTTGATTCC	qPCR
GL21683-F	GTAGCCGCAGGTATTCCCGACAAG	qPCR
GL21683-R	ATGCATTCGGAGCACGAGCTACTG	qPCR
GL21690-F	CTATGCTCACCCTCCTCCTCACA	qPCR
GL21690-R	ACTCCCAACACCGTCGCATAGTA	qPCR
GL23208-F	ACCTCGTCCCTTTCCTCCAAGCAG	qPCR
GL23208-R	GAGAAGCAAACACCTACCCGCAGG	qPCR
GL23249-F	CCGTCTCTATGTGTGCCACGTCTA	qPCR
GL23249-R	TGGACTATGTCAGTGAATCCCGTG	qPCR
GL23291-F	GAATTCGATCAGACCACTTCGCAC	qPCR
GL23291-R	CTTGCGGATTGAGACCGTAGATGT	qPCR
GL23374-F	TCTATCAATGCTGGTCGCGTCTG	qPCR
GL23374-R	TTCATTTGGGCCTACTCGAACGA	qPCR
GL23502-F	GACTTTAGCATCTCGCGCACGGT	qPCR
GL23502-R	ACCTCCTTCTCCGTCTTCGGGTC	qPCR
GL24088-F	CGTCCTTGCAACCCTCGCATACT	qPCR
GL24088-R	TTCCAGGCTTCTGTCCAATCGTG	qPCR
GL24376-F	GTCCGGTGCATCGTAAGGTCGCTA	qPCR
GL24376-R	AGTCTCGGTTGCCAAATGGGAGTG	qPCR
GL24914-F	AGGACCAGGACTTCCATACA	qPCR
GL24914-R	GTACTCTGTTTCCGTAGCAAGAT	qPCR
GL25348-F	GGACGACGGACAAGGTGTACATC	qPCR
GL25348-R	GCGACCACTGTTCTTGCTTATGG	qPCR
GL25627-F	CTTATGTACCTCATGCTCACCCTCC	qPCR
GL25627-R	GAACAGAACGAATGGAGATGGAGTC	qPCR
GL27157-F	CGACATCACCTTTGCCATTTCCG	qPCR
GL27157-R	TCCGCTGGGACTTGCTCGAAATC	qPCR
GL27846-F	CACGTCCGGAGTTCGTACATGTCC	qPCR
GL27846-R	CAGCCGCTCGTAGAAGTCCTTGTC	qPCR
GL27858-F	GACACTCTCGGACTGCAACCTCG	qPCR
GL27858-R	GTTGACGCCAGTAGGCAGAACGC	qPCR
GL29234-F	TGTCTCGGAGGTCGTCTTTGAAG	qPCR
GL29234-R	GGCTTGAGTATCGAGGTCCACATC	qPCR
GL30020-F	CACAGACACGGCTCCACGTCAACA	qPCR
GL30020-R	CGGGTCCGATCGTCGAGTAATCCA	qPCR
GL30108-F	CCTCCAAGCTATCGTCCACAACCC	qPCR
GL30108-R	TCCTTCTCAGCGAAATGCACGTTC	qPCR
GL30772-F	CTCCTACTGTGTCCGCTCGTGGT	qPCR
GL30772-R	CATGGCAATCTTGAACGGAGAGC	qPCR
GL31193-F	GCCTCCTCATCCCACACTCCTCT	qPCR
GL31193-R	CGGAAGAAAGGAGGCTGTTGACA	qPCR
UP1	GCTGTCAACGATACGCTACGTAACGGCATGACAGTG(T)24	MRA
UP2	GCTGTCAACGATACGCTACGTAACG	MRA
