# Supplementary material for: Genome-Wide Identification and Characterization of Long Intergenic Non-Coding RNAs in Ganoderma lucidum
Source: PLoS One. 2014 Jun 16;9(6):e99442. doi: 10.1371/journal.pone.0099442 (PMC4059649; doi:10.1371/journal.pone.0099442)
Supplement: Table S2 — Detailed information of the 402 lincRNAs and their 697 apcGenes. (XLS) [file pone.0099442.s004.xls]

## Sheet: Sheet1
Table S2. Detailed information of the 402 lincRNAs and their 697 apcGenes.
lincRNA ID	Scaffold	Start	End	Length (nt)	Strand	Reads Per Kilobase Per Million (RPKM)
						Mycelia	Primordia	Fruiting bodies
GL29833	GaLu96scf_1	13964	16497	2534	-	39.8177	49.2146	73.5457
tu6	GaLu96scf_1	16623	16895	273	nd	0	0	6.58496
GL29307	GaLu96scf_1	18074	19936	1863	+	4.02388	4.78087	5.92125
GL29639	GaLu96scf_1	36617	38818	2202	-	4.0222	1.72166	1.11764
tu10	GaLu96scf_1	39368	39716	349	nd	4.43349	0	0
GL30416	GaLu96scf_1	40409	41029	621	+	1.18664	2.73119	3.69914
GL29640	GaLu96scf_1	42525	42665	141	+	0	0	5.13773
tu14	GaLu96scf_1	43786	44215	430	nd	5.52922	0	0
GL30418	GaLu96scf_1	44644	45319	676	-	29.4421	43.828	27.1871
GL30875	GaLu96scf_1	88197	89875	1679	-	465.41	715.585	580.015
tu21	GaLu96scf_1	92881	93151	271	nd	0	17.6562	13.6355
GL29306	GaLu96scf_1	93674	94813	1140	+	54.6729	20.6697	15.1239
GL29311	GaLu96scf_1	101391	101777	387	-	5.25517	0.338128	2.38102
tu26	GaLu96scf_1	102782	103250	469	nd	7.62549	0	0
GL29314	GaLu96scf_1	103438	105027	1590	+	4.20537	4.39317	4.98985
GL30303	GaLu96scf_1	299370	300799	1430	+	18.8177	30.2739	31.6743
tu51	GaLu96scf_1	303493	303754	262	nd	11.0514	0	0
GL30020	GaLu96scf_1	304826	308364	3539	+	8.64413	21.0563	29.3312
GL30767	GaLu96scf_1	428320	431490	3171	-	3.482	13.119	18.0002
tu76	GaLu96scf_1	432071	432734	664	nd	2.48217	0	0
GL30760	GaLu96scf_1	433207	439812	6606	+	30.4694	46.6953	38.9918
GL31107	GaLu96scf_1	522991	524274	1284	-	1.0248	2.16736	4.52082
tu84	GaLu96scf_1	524998	525540	543	nd	8.73034	4.3121	9.57972
GL31102	GaLu96scf_1	525714	530909	5196	+	19.1831	21.5872	18.4193
GL29804	GaLu96scf_1	533067	534131	1065	+	23.5486	19.5572	14.4554
tu87	GaLu96scf_1	534476	534720	245	nd	25.4109	0	0
GL31106	GaLu96scf_1	534893	536572	1680	+	20.5879	14.7827	14.3677
GL30845	GaLu96scf_1	705558	706892	1335	-	195.983	289.07	418.085
tu102	GaLu96scf_1	707676	708210	535	nd	3.6323	0	1.57455
GL30841	GaLu96scf_1	708555	709317	763	+	0.447202	0	0
GL31114	GaLu96scf_1	709816	711132	1317	-	85.8749	0	0
tu106	GaLu96scf_1	716235	716476	242	nd	0	0	8.82053
tu107	GaLu96scf_1	716567	717262	696	nd	0	0	4.52381
GL31115	GaLu96scf_1	717909	718346	438	+	0	0.830342	0
GL29810	GaLu96scf_1	791496	793877	2382	+	0.992626	0.848117	0.714089
tu116	GaLu96scf_1	794208	794677	470	nd	0	0	1.22151
GL29628	GaLu96scf_1	794778	795401	624	+	0.386844	0.633076	0.466056
GL30854	GaLu96scf_1	875581	876570	990	+	39.9482	23.069	55.4743
tu130	GaLu96scf_1	877849	878226	378	nd	5.39038	5.00877	0
GL30855	GaLu96scf_1	879119	881109	1991	+	46.301	16.0345	11.9604
GL29339	GaLu96scf_1	1271166	1272594	1429	-	98.4344	48.877	31.3602
tu177	GaLu96scf_1	1272656	1273835	1180	nd	18.2395	20.009	0
GL29340	GaLu96scf_1	1274989	1276382	1394	-	1.28477	1.22185	0.92248
GL29884	GaLu96scf_1	1470399	1470961	563	-	6.63208	10.7163	8.87877
tu203	GaLu96scf_1	1472540	1473031	492	nd	0	2.30743	2.42128
GL29875	GaLu96scf_1	1473496	1474611	1116	+	31.0167	104.035	147.156
GL30908	GaLu96scf_1	1628402	1631973	3572	-	9.73984	7.65116	10.0695
tu223	GaLu96scf_1	1632003	1633287	1285	nd	0	13.507	19.4135
GL29898	GaLu96scf_1	1634140	1636104	1965	+	48.7227	42.9155	47.3793
GL30918	GaLu96scf_1	1957286	1960491	3206	+	41.3742	46.0925	43.5639
tu259	GaLu96scf_1	1961621	1962223	603	nd	1.09525	0	0
tu260	GaLu96scf_1	1962322	1963127	806	nd	0	2.46181	0
GL30513	GaLu96scf_1	1963456	1966639	3184	+	177.54	158.645	185.336
tu262	GaLu96scf_1	1968035	1968408	374	nd	0	0	1.79673
GL30518	GaLu96scf_1	1968876	1971105	2230	-	4.85348	23.2959	33.2305
GL29944	GaLu96scf_1	2070103	2071315	1213	-	106.372	233.185	211.774
tu277	GaLu96scf_1	2071684	2072110	427	nd	0	21.6172	36.1998
GL30933	GaLu96scf_1	2074104	2075864	1761	+	13.0265	23.9553	21.0688
GL30944	GaLu96scf_1	2184713	2186411	1699	+	5.57051	6.16258	9.6924
tu291	GaLu96scf_1	2187072	2187410	339	nd	0	5.51713	26.6073
GL30947	GaLu96scf_1	2188043	2188978	936	+	39.9156	65.1631	64.8327
GL29415	GaLu96scf_1	2680280	2682464	2185	-	7.3259	15.7445	19.5234
tu351	GaLu96scf_1	2683183	2683672	490	nd	0	6.26903	5.3816
GL29725	GaLu96scf_1	2684035	2686010	1976	-	25.9805	277.002	168.212
GL29471	GaLu96scf_1	3366158	3366942	785	-	49.7722	34.6347	39.1079
tu412	GaLu96scf_1	3367105	3367636	532	nd	1.58745	2.75748	0
GL29745	GaLu96scf_1	3369259	3370391	1133	+	55.6734	52.2111	43.3064
GL30338	GaLu96scf_1	3373010	3375136	2127	+	22.6224	20.4536	23.0131
tu414	GaLu96scf_1	3377647	3378088	442	nd	13.7911	18.1441	10.4792
GL29472	GaLu96scf_1	3378415	3378844	430	-	0.566561	0.482092	0
GL30703	GaLu96scf_1	3432149	3435404	3256	-	52.3003	34.663	35.3082
tu424	GaLu96scf_1	3435530	3436280	751	nd	0	10.9003	0.976217
GL30052	GaLu96scf_1	3436746	3437983	1238	+	29.3589	55.372	76.1427
tu426	GaLu96scf_1	3438716	3439249	534	nd	0	1.63048	0
GL30053	GaLu96scf_1	3441349	3442998	1650	+	38.2603	134.874	133.56
GL29482	GaLu96scf_1	3535615	3537138	1524	-	37.9064	148.053	45.5733
tu439	GaLu96scf_1	3538042	3538578	537	nd	8.76395	3.53888	5.44729
GL29483	GaLu96scf_1	3539296	3541259	1964	-	2.35638	11.9643	20.8072
GL30067	GaLu96scf_1	3541702	3542341	640	-	20.9185	30.2111	30.1407
tu442	GaLu96scf_1	3545572	3546440	869	nd	2.07158	2.24024	1.85908
GL30068	GaLu96scf_1	3546603	3549161	2559	-	1452.68	824.868	797.484
GL30070	GaLu96scf_1	3578101	3581175	3075	-	28.5863	126.922	84.8934
tu446	GaLu96scf_1	3581589	3582195	607	nd	0	1.95731	1.12558
GL30718	GaLu96scf_1	3582871	3584307	1437	-	25.4205	21.1027	29.0655
GL30355	GaLu96scf_1	3794203	3795028	826	+	6.40489	8.80397	14.6607
tu468	GaLu96scf_1	3795797	3796385	589	nd	1.56648	54.7855	349.781
GL29494	GaLu96scf_1	3796987	3797196	210	+	0	0	35.6375
tu470	GaLu96scf_1	3797776	3799321	1546	nd	1.61056	0	1.551
GL29500	GaLu96scf_1	3799938	3801029	1092	+	9.9056	7.79213	10.0924
GL30753	GaLu96scf_1	3877930	3879451	1522	-	5.53306	4.15476	8.00494
tu483	GaLu96scf_1	3880882	3881311	430	nd	0	2.03658	0
GL31017	GaLu96scf_1	3882273	3883516	1244	-	2.13509	4.05939	8.36883
GL29771	GaLu96scf_1	4002848	4003249	402	+	6.80828	82.0349	138.045
tu501	GaLu96scf_1	4012542	4013384	843	nd	0.645564	0	0
GL30371	GaLu96scf_1	4014969	4016164	1196	-	6.83293	8.22601	11.2112
GL31044	GaLu96scf_1	4025009	4025682	674	+	19.8451	13.1931	4.7905
tu506	GaLu96scf_1	4027268	4028060	793	nd	7.45299	9.59465	1.33506
GL30772	GaLu96scf_1	4029700	4031827	2128	+	1.36969	36.7076	25.5937
GL30780	GaLu96scf_1	4142355	4143360	1006	+	24.6632	31.5745	42.9452
tu532	GaLu96scf_1	4151014	4151342	329	nd	0	4.79084	0
GL30108	GaLu96scf_1	4152412	4155424	3013	+	291.072	264.916	288.467
GL29530	GaLu96scf_1	4170355	4171831	1477	-	163.964	19.3206	14.6876
tu538	GaLu96scf_1	4172331	4173054	724	nd	1.12592	0	0
GL29775	GaLu96scf_1	4173872	4175350	1479	+	0	0	0
GL29549	GaLu96scf_1	4308146	4308659	514	+	0	0	0
tu572	GaLu96scf_1	4308762	4309313	552	nd	0	0	1.25952
GL29555	GaLu96scf_1	4309800	4310960	1161	+	0	0	0
GL29784	GaLu96scf_1	4355726	4357185	1460	-	0.858154	1.73355	2.27058
tu583	GaLu96scf_1	4357479	4358260	782	nd	0	1.16838	1.20145
GL29550	GaLu96scf_1	4359209	4360495	1287	+	7.23296	6.10303	11.7996
GL29794	GaLu96scf_1	4525492	4525662	171	-	0	2.54354	3.69587
tu595	GaLu96scf_1	4526379	4526638	260	nd	0	5.6454	0
GL31072	GaLu96scf_1	4526821	4527261	441	-	0	2.28886	4.60425
GL29567	GaLu96scf_1	4572994	4575810	2817	-	9.53611	9.77746	12.1297
tu611	GaLu96scf_1	4577269	4577767	499	nd	0	14.1894	5.02267
GL30812	GaLu96scf_1	4578170	4580774	2605	+	8.39676	5.17633	6.08625
GL30149	GaLu96scf_1	4769266	4773821	4556	-	40.3668	49.5989	19.4923
tu626	GaLu96scf_1	4774118	4774504	387	nd	0	2.64955	2.29091
GL31086	GaLu96scf_1	4774858	4776393	1536	-	146.933	108.215	96.5675
GL30392	GaLu96scf_1	4779852	4780863	1012	+	234.489	66.4337	358.429
tu630	GaLu96scf_1	4781222	4781427	206	nd	0	0	10.4826
GL29798	GaLu96scf_1	4781456	4783318	1863	+	4.74894	6.24571	6.57889
GL29802	GaLu96scf_1	4803643	4803804	162	-	0	0	0
tu639	GaLu96scf_1	4803896	4804176	281	nd	0	0	3.88929
GL29600	GaLu96scf_1	4805366	4806316	951	+	2.73946	1.98403	2.7629
GL26822	GaLu96scf_10	124055	125459	1405	-	0	0	0
tu673	GaLu96scf_10	127098	127399	302	nd	4.77695	40.4032	28.9556
GL18192	GaLu96scf_10	128860	129924	1065	-	0	0	0
GL18195	GaLu96scf_10	196767	197241	475	+	0.7107	10.6459	8.41415
tu693	GaLu96scf_10	198294	198880	587	nd	3.28453	3.19255	0
tu694	GaLu96scf_10	199075	199521	447	nd	0	0	1.45543
GL20483	GaLu96scf_10	203674	204484	811	+	1.85355	2.09375	2.50168
GL26879	GaLu96scf_10	350664	353422	2759	-	22.5165	205.128	74.81
tu718	GaLu96scf_10	356045	357414	1370	nd	0	2.02739	1.62363
GL15069	GaLu96scf_10	363376	365006	1631	+	9.84537	106.725	117.545
GL18260	GaLu96scf_10	555658	556270	613	+	0.474658	0	0.284549
tu735	GaLu96scf_10	556835	557435	601	nd	0	0	1.18951
GL20494	GaLu96scf_10	559515	566889	7375	+	0	0	0
GL26933	GaLu96scf_10	951213	953049	1837	-	7.059	6.32317	11.7851
tu773	GaLu96scf_10	953686	954365	680	nd	0	0	1.13192
GL20648	GaLu96scf_10	954974	957076	2103	+	352.41	91.904	40.9984
GL20473	GaLu96scf_10	1239664	1241422	1759	-	101.785	118.003	169.966
tu781	GaLu96scf_10	1241744	1242998	1255	nd	2.47756	2.41357	1.64767
GL20537	GaLu96scf_10	1244442	1246030	1589	+	4.79179	4.59548	5.23913
GL20658	GaLu96scf_11	68988	70631	1644	-	14.5747	4.85522	2.5849
tu838	GaLu96scf_11	71512	71855	344	nd	3.94978	0	0
GL20659	GaLu96scf_11	72893	75905	3013	-	4.01984	2.39628	2.49493
GL20734	GaLu96scf_11	81442	83311	1870	+	0.408728	1.03659	2.71354
tu842	GaLu96scf_11	83674	84481	808	nd	1.55825	0	0
GL20786	GaLu96scf_11	85555	87785	2231	+	61.5963	18.2426	10.1316
GL15185	GaLu96scf_11	209961	210846	886	+	0	0	0
tu866	GaLu96scf_11	211813	212104	292	nd	0	0	4.75319
GL18320	GaLu96scf_11	212535	212918	384	+	0	0	0
tu868	GaLu96scf_11	213487	213984	498	nd	0	2.37288	1.35146
tu869	GaLu96scf_11	214300	214875	576	nd	0	1.80282	0.984898
GL18325	GaLu96scf_11	215939	216562	624	+	0	0	0
GL26977	GaLu96scf_11	455970	456194	225	+	1.31031	0	0
tu912	GaLu96scf_11	457098	457475	378	nd	6.07219	0	0
GL18348	GaLu96scf_11	458148	458738	591	-	9.05781	5.7996	6.62635
GL15241	GaLu96scf_11	873096	874699	1604	-	1.26885	282.57	226.59
tu966	GaLu96scf_11	886406	888371	1966	nd	0	9.37034	0
GL20774	GaLu96scf_11	891053	893511	2459	-	138.214	114.708	73.2555
GL20775	GaLu96scf_11	894524	895281	758	-	0.81975	1.02912	1.93025
tu969	GaLu96scf_11	896780	897543	764	nd	0	0	0.80105
GL18384	GaLu96scf_11	898299	898613	315	+	0	0	0
GL18377	GaLu96scf_11	910596	912140	1545	-	23.3117	32.8997	25.1354
tu973	GaLu96scf_11	912660	913209	550	nd	0	0	1.25307
GL27002	GaLu96scf_11	914492	914839	348	+	0	0	0
GL26965	GaLu96scf_11	1217163	1218062	900	-	0	0.195383	0.584425
tu1055	GaLu96scf_11	1218312	1218928	617	nd	0	0	1.63837
GL20674	GaLu96scf_11	1220115	1220803	689	+	0.572697	0.780819	1.15026
GL15167	GaLu96scf_11	1222812	1223906	1095	+	1.52813	1.32121	2.47975
tu1059	GaLu96scf_11	1224701	1225155	455	nd	13.3624	0	7.32974
GL15156	GaLu96scf_11	1225740	1227338	1599	-	3.44144	16.0227	22.2388
GL20891	GaLu96scf_12	97419	99558	2140	-	8.02586	32.4022	44.5505
tu1119	GaLu96scf_12	99812	100388	577	nd	12.3521	7.13143	5.19115
GL27012	GaLu96scf_12	101026	102684	1659	-	0	0	0
GL21026	GaLu96scf_12	137193	140656	3464	-	15.1179	28.1129	24.1251
tu1131	GaLu96scf_12	140962	141538	577	nd	54.6138	67.8911	0
GL27009	GaLu96scf_12	141914	143227	1314	-	1.24685	10.9139	9.88805
tu1133	GaLu96scf_12	143655	144209	555	nd	0	2.14478	1.98899
GL21022	GaLu96scf_12	145242	147150	1909	+	52.9903	137.153	135.572
GL18429	GaLu96scf_12	353570	353956	387	-	0	0.338128	0
tu1158	GaLu96scf_12	355917	356680	764	nd	0	0	0.82418
GL27036	GaLu96scf_12	357420	360823	3404	+	64.2437	26.3577	55.3654
GL15306	GaLu96scf_12	394586	397433	2848	+	0.134075	0	0
tu1170	GaLu96scf_12	401863	402267	405	nd	0	3.48607	0
GL21057	GaLu96scf_12	402862	405076	2215	+	146.133	88.6099	143.368
GL15315	GaLu96scf_12	506379	507216	838	-	240.352	23.5723	12.0372
tu1187	GaLu96scf_12	508246	508763	518	nd	4.95735	0	0
GL27052	GaLu96scf_12	510962	511262	301	-	0	0	0
GL21007	GaLu96scf_12	789900	791315	1416	+	6.44254	192.759	140.093
tu1255	GaLu96scf_12	791636	792193	558	nd	2.72209	5.45918	0
GL20947	GaLu96scf_12	792808	794945	2138	-	3.75777	19.0965	67.4599
GL15343	GaLu96scf_12	984891	986340	1450	-	9.97536	5.72616	6.02952
tu1272	GaLu96scf_12	986870	987643	774	nd	0	1.58605	1.27664
tu1273	GaLu96scf_12	987803	988339	537	nd	0	0	2.33104
GL20970	GaLu96scf_12	988866	990677	1812	-	4.92579	11.5739	13.714
GL27085	GaLu96scf_13	82189	82512	324	+	1.13312	10.1239	7.23342
tu1331	GaLu96scf_13	86495	86872	378	nd	0	0	1.93846
GL21094	GaLu96scf_13	88501	89749	1249	+	194.64	345.081	380.366
GL27088	GaLu96scf_13	152642	152922	281	-	4.20753	2.54107	3.19414
tu1338	GaLu96scf_13	154365	155182	818	nd	2.41184	4.58441	2.77657
GL21160	GaLu96scf_13	155485	156326	842	+	19.699	15.5442	26.3129
GL15390	GaLu96scf_13	272963	273538	576	+	1.08144	1.0644	0.389881
tu1361	GaLu96scf_13	274260	274463	204	nd	62.6688	0	0
GL15391	GaLu96scf_13	275972	277854	1883	+	49.4959	94.3234	64.173
GL21230	GaLu96scf_13	453869	457944	4076	+	14.8306	101.126	172.022
tu1364	GaLu96scf_13	459055	459766	712	nd	2.22799	0	2.69605
GL21231	GaLu96scf_13	461283	463553	2271	+	8.83093	8.01457	7.26573
GL21234	GaLu96scf_13	487543	490014	2472	+	0	0	0
tu1376	GaLu96scf_13	490287	490970	684	nd	1.00476	0	0
GL21123	GaLu96scf_13	492244	493441	1198	-	0.307583	0	0
tu1378	GaLu96scf_13	493942	494266	325	nd	8.37537	0	0
GL18494	GaLu96scf_13	494618	495151	534	-	6.68828	7.7247	11.5992
GL21189	GaLu96scf_13	619525	620112	588	+	17.3825	8.79133	8.57165
tu1387	GaLu96scf_13	620442	620993	552	nd	2.58837	0	11.0506
GL15431	GaLu96scf_13	621020	624359	3340	-	3.22546	13.6496	6.36186
GL15432	GaLu96scf_13	631146	633526	2381	-	8.67738	1.97706	2.05875
tu1391	GaLu96scf_13	634442	635050	609	nd	3.48182	0	0
GL18510	GaLu96scf_13	637857	638219	363	-	4.08674	3.81789	5.32284
GL27135	GaLu96scf_13	641851	642570	720	+	9.57978	36.0625	29.7336
tu1393	GaLu96scf_13	644281	644828	548	nd	2.6218	0	6.02836
tu1394	GaLu96scf_13	645173	645556	384	nd	14.2935	0	0
tu1395	GaLu96scf_13	646330	647043	714	nd	3.89401	0	0
GL15433	GaLu96scf_13	647621	648859	1239	+	6.98267	8.90454	4.00798
GL21138	GaLu96scf_13	679362	680878	1517	-	6.93539	14.9529	20.6643
tu1403	GaLu96scf_13	681009	682346	1338	nd	2.01612	0	0
GL21131	GaLu96scf_13	682418	684331	1914	+	1.73753	5.20692	3.71284
GL21192	GaLu96scf_13	978933	981407	2475	-	1687.9	497.234	497.224
tu1476	GaLu96scf_13	984222	984625	404	nd	0	84.9033	0
GL15443	GaLu96scf_13	985083	986871	1789	+	98.1252	36.783	26.5912
GL15365	GaLu96scf_13	1051628	1052658	1031	-	3.19857	2.13077	1.05656
tu1496	GaLu96scf_13	1052942	1054286	1345	nd	0.632357	0	0
GL21105	GaLu96scf_13	1054692	1056658	1967	-	43.4877	29.0377	30.8783
GL21101	GaLu96scf_13	1085469	1087534	2066	+	245.497	90.7271	81.4036
tu1501	GaLu96scf_13	1087975	1088560	586	nd	7.45769	6.07248	0
GL21102	GaLu96scf_13	1090346	1090880	535	+	1.72792	2.5857	3.68607
GL15367	GaLu96scf_13	1091696	1094773	3078	-	74.7877	102.681	74.3887
tu1504	GaLu96scf_13	1095196	1095438	243	nd	0	7.16818	0
tu1505	GaLu96scf_13	1096030	1096645	616	nd	1.64265	0	0
GL21213	GaLu96scf_13	1098153	1099358	1206	+	31.84	146.499	109.575
GL27100	GaLu96scf_13	1121812	1122108	297	-	7.4818	24.0103	16.4546
tu1513	GaLu96scf_13	1126492	1127264	773	nd	0	1.27649	0
GL27104	GaLu96scf_13	1130291	1130869	579	-	0	0	0
GL15461	GaLu96scf_14	99884	101559	1676	+	0.138623	0.951891	1.3546
tu1543	GaLu96scf_14	102014	102523	510	nd	15.5279	22.8021	15.0193
GL15454	GaLu96scf_14	102956	104422	1467	-	1.26517	0.781993	2.54387
GL21386	GaLu96scf_14	108767	110196	1430	-	0.96016	1.61175	2.52478
tu1547	GaLu96scf_14	110922	111227	306	nd	0	10.4006	7.74386
tu1548	GaLu96scf_14	111582	112177	596	nd	0	1.81586	0
GL27159	GaLu96scf_14	112806	113221	416	+	2.40183	0	0
GL21332	GaLu96scf_14	113921	115684	1764	-	7.09477	4.20723	4.03988
tu1551	GaLu96scf_14	116661	116985	325	nd	0	5.59815	0
GL21383	GaLu96scf_14	117621	119706	2086	+	62.2985	109	117.207
GL21385	GaLu96scf_14	135813	137034	1222	+	1.40582	0.303612	1.14167
tu1555	GaLu96scf_14	137566	137933	368	nd	2.33336	0	0
GL18539	GaLu96scf_14	141500	141738	239	+	6.01676	0	0
GL21276	GaLu96scf_14	151967	152492	526	-	1.15913	0	0
tu1562	GaLu96scf_14	153084	153929	846	nd	3.7148	0	0
tu1563	GaLu96scf_14	155349	156446	1098	nd	0	53.1835	81.7477
GL18540	GaLu96scf_14	158035	158175	141	-	0	0	0
GL21277	GaLu96scf_14	162514	163182	669	-	5.03091	0	0
tu1567	GaLu96scf_14	164119	164805	687	nd	8.74813	0	0
GL15457	GaLu96scf_14	165105	166573	1469	+	9.5312	0	0
GL27157	GaLu96scf_14	168957	169169	213	+	5.23287	0	0
tu1570	GaLu96scf_14	171993	173772	1780	nd	1.40235	1.10712	1.18376
GL15458	GaLu96scf_14	174834	175845	1012	+	0.227503	1.29241	0.691292
GL21348	GaLu96scf_14	427743	428876	1134	+	715.478	236.26	733.53
tu1602	GaLu96scf_14	429346	430653	1308	nd	0	2.51114	0
GL21302	GaLu96scf_14	430777	431093	317	-	17.0145	1.21295	1.04911
GL21310	GaLu96scf_14	562225	564480	2256	-	1.88951	19.5217	29.7154
tu1616	GaLu96scf_14	565230	566392	1163	nd	1.67001	0	0.7459
GL27197	GaLu96scf_14	566919	567897	979	-	12.3131	24.6521	29.0398
GL21438	GaLu96scf_14	722136	723958	1823	-	21.0935	24.5814	14.5437
tu1646	GaLu96scf_14	724083	725000	918	nd	4.35312	3.47414	0
GL18582	GaLu96scf_14	725139	727067	1929	-	46.3115	58.2311	68.3901
GL21360	GaLu96scf_14	755413	757962	2550	-	8.69836	24.0601	21.986
tu1651	GaLu96scf_14	758039	758294	256	nd	15.4312	0	0
GL21439	GaLu96scf_14	758561	759752	1192	-	0.209612	0	0.0670706
GL21322	GaLu96scf_14	892722	897726	5005	-	20.8814	22.1793	23.5295
tu1670	GaLu96scf_14	898033	899439	1407	nd	1.77222	2.89242	2.93162
GL21369	GaLu96scf_14	899980	901880	1901	+	0.268139	0.54516	0.325172
GL21373	GaLu96scf_14	974169	975540	1372	-	898.236	28.8908	40.0121
tu1680	GaLu96scf_14	975848	976418	571	nd	58.5525	6.82825	0
GL27220	GaLu96scf_14	976772	979043	2272	+	41.7884	41.8917	41.4003
GL15472	GaLu96scf_14	1076796	1078914	2119	+	10.8269	24.7865	21.5046
tu1690	GaLu96scf_14	1079787	1080094	308	nd	0	3.61787	2.83953
GL21393	GaLu96scf_14	1080616	1082586	1971	+	2.24076	4.58618	7.00881
GL21528	GaLu96scf_15	220934	223344	2411	+	4.083	4.97352	5.0704
tu1740	GaLu96scf_15	224375	225121	747	nd	1.7007	0	0
GL15569	GaLu96scf_15	226961	227749	789	-	6.37519	0.336979	0.247428
GL21534	GaLu96scf_15	311110	313632	2523	-	186.096	298.9	221.783
tu1767	GaLu96scf_15	314835	315740	906	nd	0	1.50189	0
GL27242	GaLu96scf_15	317143	317944	802	+	8.06918	16.7773	18.4957
GL18627	GaLu96scf_15	430818	431727	910	-	1.71906	2.68208	2.08258
tu1789	GaLu96scf_15	432408	432811	404	nd	0	0	2.51609
GL21536	GaLu96scf_15	433589	436062	2474	+	24.6687	7.30207	8.25968
GL15592	GaLu96scf_15	471302	472327	1026	+	12.8237	2.24534	3.87024
tu1802	GaLu96scf_15	473609	473972	364	nd	3.80837	0	0
GL21570	GaLu96scf_15	475482	476514	1033	+	2.65683	186.611	164.892
GL21598	GaLu96scf_15	712237	715931	3695	-	35.4057	70.4689	79.0803
tu1846	GaLu96scf_15	716187	717237	1051	nd	0	0	0.622921
GL21545	GaLu96scf_15	719171	720567	1397	-	6.81593	61.5528	63.018
GL15624	GaLu96scf_15	858793	861264	2472	+	43.3251	100.285	154.571
tu1863	GaLu96scf_15	861991	862235	245	nd	11.9206	37.28	12.1136
GL18647	GaLu96scf_15	862749	864892	2144	+	12.8089	2.29045	3.41664
GL18663	GaLu96scf_15	971206	971454	249	-	5.09968	0	0
tu1888	GaLu96scf_15	971672	972088	417	nd	6.05306	0	0
GL21519	GaLu96scf_15	972996	974483	1488	+	3.60474	0	0
tu1890	GaLu96scf_15	975638	975867	230	nd	0	8.58339	13.2165
GL18659	GaLu96scf_15	976427	977624	1198	+	0.809789	0	0
tu1892	GaLu96scf_15	977659	978093	435	nd	2.20639	0	0
GL21615	GaLu96scf_15	979366	981101	1736	+	127.415	13.2363	21.3689
GL21681	GaLu96scf_16	154937	156104	1168	-	9.93853	8.81928	16.8827
tu1922	GaLu96scf_16	158013	158512	500	nd	2.20654	0	0
GL21683	GaLu96scf_16	159076	161342	2267	+	2.006	16.0481	33.6745
GL15650	GaLu96scf_16	187405	188971	1567	-	7.52995	1.18849	2.02421
tu1933	GaLu96scf_16	190366	191149	784	nd	0.955889	0	0
GL21626	GaLu96scf_16	191706	194091	2386	+	956.743	451.422	496.489
GL27301	GaLu96scf_16	338290	338741	452	-	0	0	0
tu1951	GaLu96scf_16	342363	342694	332	nd	0	0	4.32496
GL27303	GaLu96scf_16	343404	344928	1525	+	0	0	0
GL21690	GaLu96scf_16	461930	463997	2068	-	33.9091	103.695	67.6024
tu1970	GaLu96scf_16	464251	464922	672	nd	2.90332	10.1479	2.67685
GL18684	GaLu96scf_16	470590	473804	3215	+	1.28445	0.19173	0.582501
GL18698	GaLu96scf_16	518667	520609	1943	-	5.2185	13.6886	18.4488
tu1982	GaLu96scf_16	522134	522485	352	nd	0	6.29016	3.93237
GL15680	GaLu96scf_16	522786	524675	1890	+	2.85921	5.26973	4.81194
GL27315	GaLu96scf_16	784119	784753	635	+	0	0	0
tu2024	GaLu96scf_16	785204	785693	490	nd	7.34941	8.41775	15.845
GL18706	GaLu96scf_16	785812	786153	342	+	0	2.15085	3.55961
GL18745	GaLu96scf_17	204129	204626	498	+	0	0	0
tu2115	GaLu96scf_17	207318	207667	350	nd	49.1686	0	0
GL18741	GaLu96scf_17	208860	209172	313	-	0	0	0
GL27374	GaLu96scf_17	987159	988311	1153	+	33.8207	5.68555	9.49432
tu2218	GaLu96scf_17	989009	989257	249	nd	16.4356	0	0
GL15803	GaLu96scf_17	990606	991917	1312	-	0	0	0
GL22042	GaLu96scf_18	104604	105887	1284	-	26.1583	16.4179	26.7445
tu2239	GaLu96scf_18	106370	107427	1058	nd	1.26518	0	0
tu2240	GaLu96scf_18	109289	109978	690	nd	0	4.47651	3.32636
GL22043	GaLu96scf_18	111049	115369	4321	-	50.5214	15.3803	14.259
GL21985	GaLu96scf_18	226232	227495	1264	+	1316.65	1327.21	758.786
tu2272	GaLu96scf_18	228548	229251	704	nd	0	4.52825	7.76042
GL21986	GaLu96scf_18	230082	232549	2468	+	5.04637	2.7853	2.36525
GL21997	GaLu96scf_18	379728	383914	4187	-	58.4956	66.0208	74.7573
tu2292	GaLu96scf_18	386283	387106	824	nd	2.25652	2.94131	1.5392
GL22097	GaLu96scf_18	387425	388495	1071	+	4.17549	11.4563	11.8726
GL27399	GaLu96scf_18	427707	428906	1200	+	2.89882	5.4502	5.71765
tu2303	GaLu96scf_18	429706	430243	538	nd	0	360.826	8.17512
GL22003	GaLu96scf_18	430587	433762	3176	+	13.2723	9.467	13.2005
GL22104	GaLu96scf_18	444339	445193	855	-	132.234	45.0918	25.8358
tu2308	GaLu96scf_18	446182	446393	212	nd	20.2922	18.921	19.4907
GL22059	GaLu96scf_18	446656	449216	2561	-	341.529	182.399	251.435
GL22105	GaLu96scf_18	451852	455071	3220	-	20.4888	43.742	38.3363
tu2311	GaLu96scf_18	460663	461280	618	nd	0	0	1.96858
GL18821	GaLu96scf_18	462761	470441	7681	+	41.1925	84.6447	104.9
GL18823	GaLu96scf_18	537517	538944	1428	-	1.39615	29.6648	16.6264
tu2325	GaLu96scf_18	539188	539496	309	nd	2.94798	0	0
GL22018	GaLu96scf_18	541720	543522	1803	-	12.5773	17.0154	16.1352
GL15845	GaLu96scf_18	564858	565258	401	+	88.989	0.46352	0
tu2334	GaLu96scf_18	565270	566406	1137	nd	0	0	3.93853
GL27401	GaLu96scf_18	566766	568638	1873	-	8.46136	7.5312	11.406
GL18846	GaLu96scf_19	155424	155695	272	-	0	0	0
tu2387	GaLu96scf_19	156698	156995	298	nd	4.12573	0	0
GL22183	GaLu96scf_19	157880	158999	1120	+	120.747	31.6816	22.8991
tu2389	GaLu96scf_19	161923	162420	498	nd	0	0	1.11704
GL18849	GaLu96scf_19	163976	167275	3300	-	97.0836	98.8318	93.0036
GL15911	GaLu96scf_19	251575	252667	1093	-	3.04567	4.36119	4.94249
tu2407	GaLu96scf_19	253411	254965	1555	nd	1.08441	3.93943	0.982491
GL22189	GaLu96scf_19	255193	257502	2310	-	1632.7	763.869	2038.12
GL22283	GaLu96scf_19	534276	536555	2280	-	98.9329	142.209	108.661
tu2442	GaLu96scf_19	538695	539773	1079	nd	0	1.65078	1.55234
GL18874	GaLu96scf_19	540482	540979	498	-	2.67708	4.19435	2.87923
GL27469	GaLu96scf_19	594518	594763	246	-	0	12.1211	7.17007
tu2453	GaLu96scf_19	595332	595774	443	nd	4.5109	0	1.63022
GL27472	GaLu96scf_19	595976	596597	622	+	3.71032	5.69908	2.66621
GL22292	GaLu96scf_19	621290	621638	349	-	0	1.25865	0.836088
tu2458	GaLu96scf_19	622600	623271	672	nd	1.15818	0	0
GL22288	GaLu96scf_19	623674	624244	571	+	22.1777	3.77199	3.25478
GL22163	GaLu96scf_19	625082	625739	658	-	7.63579	181.851	56.925
tu2461	GaLu96scf_19	626804	627629	826	nd	0	0	1.91188
GL18877	GaLu96scf_19	628098	628515	418	+	296.089	136.288	28.2762
GL18883	GaLu96scf_19	703123	704964	1842	+	5.66132	6.26013	5.02281
tu2474	GaLu96scf_19	705342	705839	498	nd	0	0	1.11704
GL22222	GaLu96scf_19	706250	707488	1239	+	221.838	161.1	142.951
GL27473	GaLu96scf_19	781433	781969	537	-	20.0986	20.2621	6.59672
tu2482	GaLu96scf_19	783711	784686	976	nd	4.22973	5.2486	3.55632
GL22303	GaLu96scf_19	786856	787235	380	-	1.15105	0	0
GL22311	GaLu96scf_19	871255	873569	2315	-	4.43879	1.16906	1.74855
tu2500	GaLu96scf_19	874329	875763	1435	nd	7.52596	6.24064	5.21344
GL22230	GaLu96scf_19	876579	880751	4173	-	0	0	0
GL15979	GaLu96scf_2	129876	131545	1670	-	47.4133	12.396	15.498
tu2527	GaLu96scf_2	132034	132295	262	nd	0	7.24665	5.51275
GL15980	GaLu96scf_2	132506	134278	1773	+	9.36802	4.30866	6.23341
GL16093	GaLu96scf_2	291094	292872	1779	-	85.144	132.385	102.704
tu2546	GaLu96scf_2	293814	294703	890	nd	2.39269	1.40206	0
tu2547	GaLu96scf_2	294857	295406	550	nd	1.13115	0	0
GL27572	GaLu96scf_2	295577	297532	1956	-	2.38407	0.325308	0
GL16134	GaLu96scf_2	323987	325270	1284	-	14.7996	6.35099	11.5179
tu2554	GaLu96scf_2	327288	328078	791	nd	0.966402	0	0
GL22409	GaLu96scf_2	330329	331002	674	-	5.69589	1.17051	2.56094
GL18970	GaLu96scf_2	357639	358828	1190	+	6.53022	24.0451	26.9401
tu2558	GaLu96scf_2	361783	362461	679	nd	0.849744	0	0
GL22407	GaLu96scf_2	362950	363304	355	+	329.514	56.9466	46.6854
GL16131	GaLu96scf_2	373913	374539	627	+	0.729733	3.4012	0.87436
tu2563	GaLu96scf_2	374707	375131	425	nd	0	2.56249	3.05468
tu2564	GaLu96scf_2	375328	375991	664	nd	0	3.8103	2.34136
GL27604	GaLu96scf_2	378961	379551	591	-	30.0358	65.5565	68.2375
GL22414	GaLu96scf_2	593320	594904	1585	-	2.93316	0.647543	1.40832
tu2584	GaLu96scf_2	595069	595921	853	nd	2.33945	0	0
GL22415	GaLu96scf_2	596382	597242	861	-	25.1281	2.14827	4.13241
GL16159	GaLu96scf_2	617874	619394	1521	+	2.66509	6.7186	9.21469
tu2590	GaLu96scf_2	619640	619878	239	nd	8.25876	0	0
GL22421	GaLu96scf_2	620474	622896	2423	+	6.74598	2.13898	4.93433
GL22433	GaLu96scf_2	754266	757125	2860	+	22.5026	31.7385	35.9252
tu2610	GaLu96scf_2	759235	760033	799	nd	0	2.93619	1.75821
GL22661	GaLu96scf_2	760167	761668	1502	+	0.785237	2.97912	3.33408
GL27631	GaLu96scf_2	815768	816785	1018	-	42.1666	41.4326	29.1438
tu2620	GaLu96scf_2	819152	819633	482	nd	0	2.23054	0
GL22666	GaLu96scf_2	820460	822760	2301	+	316.108	21.1441	20.7637
GL22528	GaLu96scf_2	892232	894234	2003	-	82.0444	97.6935	103.211
tu2637	GaLu96scf_2	895575	896928	1354	nd	0	4.5765	5.60199
GL27640	GaLu96scf_2	897998	898537	540	+	7.11987	13.4609	20.203
GL18998	GaLu96scf_2	902216	902497	282	-	1.52516	3.32849	5.24897
tu2640	GaLu96scf_2	903370	903874	505	nd	0	6.59259	9.18223
GL22674	GaLu96scf_2	905736	906921	1186	+	157.862	111.809	116.301
GL22676	GaLu96scf_2	943606	945840	2235	+	7.9555	6.9117	9.86268
tu2653	GaLu96scf_2	950088	950319	232	nd	0	9.31727	6.33263
GL27634	GaLu96scf_2	950749	952597	1849	-	50.4166	50.3884	76.3699
GL22333	GaLu96scf_2	1126620	1126895	276	+	439.16	369.941	340.536
tu2676	GaLu96scf_2	1129791	1130936	1146	nd	0	0.973826	0
GL27508	GaLu96scf_2	1132120	1132509	390	+	109.66	13.6675	24.9104
GL22549	GaLu96scf_2	1177115	1179718	2604	+	8.08503	2.32427	1.81205
tu2684	GaLu96scf_2	1179829	1181186	1358	nd	4.70914	5.3262	5.38513
GL22459	GaLu96scf_2	1181322	1181542	221	+	0	0	0
GL16006	GaLu96scf_2	1197939	1199508	1570	-	27.7204	16.9925	18.7446
tu2689	GaLu96scf_2	1200490	1200733	244	nd	8.23584	30.179	18.5412
GL16001	GaLu96scf_2	1201233	1202056	824	-	28.1783	11.4151	10.8302
GL22351	GaLu96scf_2	1314773	1317015	2243	+	63.7266	135.307	174.869
tu2701	GaLu96scf_2	1317789	1318562	774	nd	2.35524	0	0
GL18912	GaLu96scf_2	1319080	1322808	3729	+	2.4207	2.46563	3.00725
GL16022	GaLu96scf_2	1401762	1402949	1188	-	5.95225	6.42254	5.36371
tu2706	GaLu96scf_2	1403468	1403738	271	nd	0	0	4.23135
GL16023	GaLu96scf_2	1403972	1405106	1135	-	0.492247	2.7122	1.55822
GL27527	GaLu96scf_2	1448364	1451028	2665	+	0	0	0
tu2724	GaLu96scf_2	1451287	1451843	557	nd	4.50222	0	0
GL18913	GaLu96scf_2	1453566	1455033	1468	+	745.263	10.7702	7.56897
GL18920	GaLu96scf_2	1614893	1617004	2112	+	29.5198	16.9296	15.4801
tu2749	GaLu96scf_2	1618707	1619070	364	nd	9.22161	0	0
GL22576	GaLu96scf_2	1620967	1622268	1302	+	3.69747	17.0747	18.8281
GL22582	GaLu96scf_2	1654430	1655310	881	-	19.0538	48.8757	32.388
tu2751	GaLu96scf_2	1655746	1656795	1050	nd	2.54971	17.3658	4.10474
GL22584	GaLu96scf_2	1658196	1660208	2013	-	18.8922	11.0186	17.2862
GL16054	GaLu96scf_2	1773603	1774733	1131	+	9.00438	10.6676	14.6199
tu2763	GaLu96scf_2	1775021	1775359	339	nd	0	7.91533	0
GL22478	GaLu96scf_2	1775993	1776970	978	+	11.5877	3.74891	9.64453
GL22487	GaLu96scf_2	1910988	1912463	1476	-	9.61128	11.6439	13.5454
tu2799	GaLu96scf_2	1913202	1913542	341	nd	0	11.4693	8.88654
GL22597	GaLu96scf_2	1913762	1914300	539	+	1.93265	0.322715	0.91231
GL18940	GaLu96scf_2	1964984	1967185	2202	-	25.4121	3.49947	0.979465
tu2816	GaLu96scf_2	1968689	1969302	614	nd	2.89065	0	4.36834
tu2817	GaLu96scf_2	1969556	1970218	663	nd	3.28272	0	0
GL18945	GaLu96scf_2	1970502	1972709	2208	+	21.5298	4.82234	3.84627
GL16095	GaLu96scf_2	2001024	2002153	1130	+	1.83354	4.14339	5.17079
tu2824	GaLu96scf_2	2003077	2003519	443	nd	2.33907	0	0
GL16096	GaLu96scf_2	2003609	2005830	2222	+	2.51576	0.281617	0.275748
GL18951	GaLu96scf_2	2022684	2023836	1153	+	0	2.42405	3.19181
tu2829	GaLu96scf_2	2024517	2025033	517	nd	0	1.55129	0
GL16103	GaLu96scf_2	2025150	2026120	971	-	0	2.10542	1.86164
tu2831	GaLu96scf_2	2026526	2027024	499	nd	0	5.28487	9.22184
GL22604	GaLu96scf_2	2028143	2029755	1613	+	55.8122	20.9086	23.6622
GL18959	GaLu96scf_2	2110613	2111811	1199	+	9.26759	5.9002	9.42999
tu2848	GaLu96scf_2	2112289	2112673	385	nd	0	3.64397	2.30248
GL16113	GaLu96scf_2	2112908	2113558	651	+	0.730261	2.68591	4.40424
GL22615	GaLu96scf_2	2123787	2126884	3098	+	25.0612	27.05	31.9741
tu2854	GaLu96scf_2	2128028	2129177	1150	nd	0	0	0.671933
GL22395	GaLu96scf_2	2130130	2131890	1761	+	133.681	2.70159	2.08678
GL18956	GaLu96scf_2	2146699	2149281	2583	-	3.38674	1.49068	1.83403
tu2858	GaLu96scf_2	2149908	2150311	404	nd	6.06819	0	2.60672
GL22616	GaLu96scf_2	2151299	2153266	1968	+	13.7715	8.71885	10.3928
GL19004	GaLu96scf_20	32963	33505	543	-	0	0	0
tu2900	GaLu96scf_20	33822	34152	331	nd	0	6.74495	9.81326
GL27645	GaLu96scf_20	40568	41218	651	+	0	0	0
GL19002	GaLu96scf_20	44958	47170	2213	+	0	0	0
tu2904	GaLu96scf_20	47815	48418	604	nd	1.53648	0	0
GL16185	GaLu96scf_20	48791	51517	2727	+	0	0	0.0325207
GL16180	GaLu96scf_20	96137	97234	1098	-	5.43725	5.40545	5.86778
tu2919	GaLu96scf_20	98683	98960	278	nd	0	32.1269	31.8268
GL16186	GaLu96scf_20	100236	100559	324	-	15.2971	24.1046	25.6458
GL16192	GaLu96scf_20	149663	150215	553	+	0.272694	1.57488	0.325696
tu2936	GaLu96scf_20	150535	150882	348	nd	10.5558	0	0
GL22731	GaLu96scf_20	151399	155221	3823	-	0	0	0
GL16193	GaLu96scf_20	155226	156011	786	-	0	0	0
tu2939	GaLu96scf_20	157542	157877	336	nd	14.3573	0	0
GL16195	GaLu96scf_20	158609	159169	561	+	0.449168	2.028	1.07858
GL16204	GaLu96scf_20	205204	206313	1110	-	11.5844	4.31253	2.38994
tu2952	GaLu96scf_20	207387	207740	354	nd	3.9668	10.0898	12.4222
GL16209	GaLu96scf_20	209094	210201	1108	+	3.16278	5.93257	11.4405
GL27661	GaLu96scf_20	240574	240843	270	+	2.52609	0	0.48143
tu2959	GaLu96scf_20	241098	241430	333	nd	4.34195	0	0
GL16203	GaLu96scf_20	241975	242442	468	+	20.3301	145.7	130.951
GL22708	GaLu96scf_20	272225	274557	2333	+	33.737	61.8681	68.8216
tu2967	GaLu96scf_20	274891	275162	272	nd	9.80275	0	0
tu2968	GaLu96scf_20	275281	275861	581	nd	1.99076	0	0
GL22709	GaLu96scf_20	276683	278447	1765	+	48.5134	44.7863	47.5342
GL16211	GaLu96scf_20	292015	293438	1424	-	8.33182	19.278	19.7128
tu2974	GaLu96scf_20	294046	295079	1034	nd	0	0	4.15698
GL16212	GaLu96scf_20	296256	297839	1584	+	10.9307	8.67346	8.50331
GL27666	GaLu96scf_20	324471	324663	193	-	0	0	0
tu2980	GaLu96scf_20	326268	326533	266	nd	0	4.88376	0
GL19025	GaLu96scf_20	327419	328234	816	-	6.25312	8.40348	9.39457
GL22753	GaLu96scf_20	473396	475781	2386	+	13.158	14.6604	16.1083
tu3004	GaLu96scf_20	476285	476514	230	nd	6.21097	0	0
GL19032	GaLu96scf_20	477282	477695	414	+	0	0	0
GL27681	GaLu96scf_20	494943	495833	891	-	0	0	0
tu3014	GaLu96scf_20	496992	497423	432	nd	34.4592	8.75067	7.22628
GL16239	GaLu96scf_20	497482	498232	751	-	0.839526	4.11081	7.09999
GL22699	GaLu96scf_20	823931	826573	2643	+	2.83813	9.68565	6.21031
tu3037	GaLu96scf_20	829125	830052	928	nd	7.15287	0	0
GL16279	GaLu96scf_20	830162	830548	387	-	3.23395	0	0
tu3039	GaLu96scf_20	831350	831948	599	nd	2.56214	0	0
GL19063	GaLu96scf_20	832339	832509	171	-	7.72107	7.19437	3.07259
GL19066	GaLu96scf_20	872632	873078	447	-	39.6184	54.1172	51.2392
tu3044	GaLu96scf_20	873340	873846	507	nd	0	0	1.08715
tu3045	GaLu96scf_20	873998	874359	362	nd	0	9.70005	13.6473
GL16275	GaLu96scf_20	877871	878295	425	-	0	0	0
GL22868	GaLu96scf_21	139560	140755	1196	-	211.277	357.63	110.631
tu3087	GaLu96scf_21	148982	149478	497	nd	0	0	1.94781
GL16295	GaLu96scf_21	152831	153996	1166	+	6.8013	0	0
GL22870	GaLu96scf_21	185936	187504	1569	-	2.58678	24.4264	18.2351
tu3095	GaLu96scf_21	188035	188249	215	nd	0	0	7.52166
GL22787	GaLu96scf_21	188432	188988	557	+	9.25696	13.5174	15.8086
GL22792	GaLu96scf_21	291302	295215	3914	-	97.6846	134.218	114.021
tu3114	GaLu96scf_21	295298	295997	700	nd	1.55167	0	0
GL19084	GaLu96scf_21	296002	296537	536	+	3.63266	1.52716	2.66142
GL22796	GaLu96scf_21	425682	426563	882	+	27.4843	50.0456	56.9052
tu3144	GaLu96scf_21	427246	427718	473	nd	0	2.19429	0
GL16334	GaLu96scf_21	430062	431820	1759	+	0.342817	1.0142	1.39771
GL22884	GaLu96scf_21	433225	434371	1147	+	14.2114	57.573	63.1277
tu3147	GaLu96scf_21	436719	437241	523	nd	0	3.88246	28.5797
tu3148	GaLu96scf_21	438119	438611	493	nd	2.65005	0	0
GL22885	GaLu96scf_21	441521	446670	5150	+	31.867	254.091	230.716
tu3150	GaLu96scf_21	446980	447803	824	nd	2.67353	4.05163	2.60143
GL22800	GaLu96scf_21	447976	449218	1243	-	0.483835	182.376	421.163
GL16336	GaLu96scf_21	475037	477660	2624	-	17.7182	8.6421	8.98957
tu3153	GaLu96scf_21	478424	478963	540	nd	16.8332	0	0
GL19100	GaLu96scf_21	479814	480254	441	+	24.9443	6.7177	6.92641
GL22960	GaLu96scf_22	53529	54270	742	-	62.7558	7.17481	10.4818
tu3195	GaLu96scf_22	54427	55118	692	nd	390.485	7.40131	3.25155
tu3196	GaLu96scf_22	55195	55454	260	nd	0	5.84166	78.786
GL19118	GaLu96scf_22	55558	56166	609	+	3.20048	5.07745	3.69248
GL22916	GaLu96scf_22	143418	148323	4906	-	11.3426	28.0483	25.71
tu3199	GaLu96scf_22	149203	149944	742	nd	1.90525	0	0
GL22984	GaLu96scf_22	151201	151666	466	+	1.088	0	0
GL19123	GaLu96scf_22	155361	157034	1674	-	8.60311	4.75658	9.54183
tu3203	GaLu96scf_22	157497	157974	478	nd	0	6.1349	2.96168
GL22912	GaLu96scf_22	158691	161634	2944	+	7.96416	10.9393	9.21512
GL27858	GaLu96scf_23	498175	502328	4154	+	52.8131	20.5889	6.21565
tu3316	GaLu96scf_23	502816	503371	556	nd	0	4.14657	4.29768
tu3317	GaLu96scf_23	503527	504186	660	nd	0	1.59499	0
GL23126	GaLu96scf_23	504584	509861	5278	-	23.351	21.5638	22.7854
GL27852	GaLu96scf_23	530272	533073	2802	-	87.7514	94.565	91.8561
tu3321	GaLu96scf_23	534258	535072	815	nd	5.27886	0	0
GL27854	GaLu96scf_23	535335	537098	1764	-	18.2565	34.9458	42.7721
GL27846	GaLu96scf_23	562821	563573	753	-	5.12129	49.6959	14.5863
tu3327	GaLu96scf_23	566816	567243	428	nd	5.83576	0	4.58181
GL27855	GaLu96scf_23	568231	571784	3554	+	3.64797	6.43818	4.26862
GL27872	GaLu96scf_23	681651	681989	339	+	12.9386	12.2659	12.6655
tu3338	GaLu96scf_23	682597	683011	415	nd	6.73182	0	0
GL16481	GaLu96scf_23	683446	685418	1973	+	5.02292	1.95917	1.75574
GL23089	GaLu96scf_23	695126	696057	932	-	46.2855	7.6282	12.996
tu3343	GaLu96scf_23	696533	697099	567	nd	0	4.77536	1.6574
GL16548	GaLu96scf_24	556783	557843	1061	-	0.231095	0	0
tu3409	GaLu96scf_24	557948	558644	697	nd	2.71008	0	0
tu3410	GaLu96scf_24	559234	559998	765	nd	7.95343	5.26	11.1151
GL23156	GaLu96scf_24	560503	561152	650	-	9.75689	23.4754	25.6387
GL23171	GaLu96scf_24	583276	583848	573	+	102.804	161.888	205.287
tu3414	GaLu96scf_24	584218	584508	291	nd	3.33427	0	0
GL16551	GaLu96scf_24	586747	587612	866	+	2.21616	1.35234	4.70088
GL16552	GaLu96scf_24	588435	589843	1409	-	0.757972	0.439132	0.26338
tu3417	GaLu96scf_24	590070	590515	446	nd	7.41815	0	0
GL16553	GaLu96scf_24	590629	594166	3538	+	76.5416	56.3616	55.5828
GL23208	GaLu96scf_24	625218	627132	1915	-	3.26117	0.737122	0.992744
tu3423	GaLu96scf_24	627984	628385	402	nd	0	0	1.76965
GL27916	GaLu96scf_24	628894	629758	865	-	9.93065	5.08048	2.06271
GL16567	GaLu96scf_24	630428	631225	798	-	3.49584	0.341361	1.18627
tu3426	GaLu96scf_24	631824	632627	804	nd	51.6194	0	0
GL23158	GaLu96scf_24	633399	634039	641	+	133.924	48.026	41.7238
GL16563	GaLu96scf_24	650533	651438	906	-	0	7.26642	8.55093
tu3432	GaLu96scf_24	651732	652168	437	nd	0	9.49461	2.38357
GL16564	GaLu96scf_24	652316	653483	1168	-	0	10.4508	10.3272
tu3434	GaLu96scf_24	654763	655348	586	nd	0	14.2718	8.06152
GL16565	GaLu96scf_24	655701	656292	592	-	0	3.11763	6.71153
tu3438	GaLu96scf_25	66	477	412	nd	4.15006	0	0
GL16568	GaLu96scf_25	914	3095	2182	-	0	0.0452125	0.205668
GL23212	GaLu96scf_25	78851	80585	1735	-	2.8053	24.9077	35.491
tu3460	GaLu96scf_25	81502	82360	859	nd	0	0	0.849817
GL27921	GaLu96scf_25	82730	84268	1539	-	10.5843	19.3711	13.6416
GL16605	GaLu96scf_25	315535	318222	2688	+	18.9386	51.4293	42.9205
tu3479	GaLu96scf_25	318907	319279	373	nd	4.11936	0	0
GL23221	GaLu96scf_25	319979	322044	2066	-	5.04826	8.29219	10.4125
GL16606	GaLu96scf_25	324590	325008	419	+	2.85615	0.401157	0
tu3482	GaLu96scf_25	325312	325993	682	nd	1.16175	0	0
GL19284	GaLu96scf_25	326347	327543	1197	+	54.4374	24.7948	35.4038
GL23279	GaLu96scf_25	389998	390907	910	+	59.6312	56.8571	68.0694
tu3507	GaLu96scf_25	391074	391326	253	nd	51.1296	8.7228	19.819
GL27948	GaLu96scf_25	391515	391757	243	+	24.894	15.4052	13.5396
GL23249	GaLu96scf_25	506638	510491	3854	-	4.0075	2.65584	3.04592
tu3520	GaLu96scf_25	510687	510986	300	nd	9.98233	12.5186	4.46725
tu3521	GaLu96scf_25	511151	511904	754	nd	0	0	2.59769
GL23291	GaLu96scf_25	512055	512607	553	+	2.77558	2.01931	1.64448
GL16643	GaLu96scf_26	257693	258462	770	-	21.8183	27.5535	23.0606
tu3598	GaLu96scf_26	258849	259458	610	nd	3.61715	1.85443	0
GL19329	GaLu96scf_26	260269	261225	957	+	18.8576	24.8067	35.6775
GL23314	GaLu96scf_26	346857	348080	1224	+	0.426812	1.9037	1.55751
tu3615	GaLu96scf_26	350439	351616	1178	nd	0.866948	0	0
GL27985	GaLu96scf_26	351999	352211	213	-	12.0335	4.10646	1.71674
GL19343	GaLu96scf_26	480771	481037	267	+	0	26.4749	31.5962
tu3640	GaLu96scf_26	481360	482026	667	nd	0	0	0.848041
GL23374	GaLu96scf_26	483747	485710	1964	-	4.67971	27.2422	2.76759
GL16673	GaLu96scf_26	536556	538438	1883	+	0.69056	14.4796	30.9808
tu3653	GaLu96scf_26	538937	539374	438	nd	0	0	6.83812
tu3654	GaLu96scf_26	539617	539829	213	nd	0	0	11.1269
GL19355	GaLu96scf_26	540410	540981	572	-	0	0.418145	1.3997
GL28032	GaLu96scf_27	100717	102606	1890	+	0	0	0
tu3688	GaLu96scf_27	102638	103002	365	nd	2.15217	0	0
GL19359	GaLu96scf_27	106543	108047	1505	-	0	0	0
GL28040	GaLu96scf_27	211634	213080	1447	-	14.0864	5.91797	4.56369
tu3708	GaLu96scf_27	213294	214770	1477	nd	1.52116	0	0
GL19365	GaLu96scf_27	215050	217408	2359	+	2.68593	0.471176	0.642681
GL16696	GaLu96scf_27	266916	267292	377	-	0	1.53803	0.69506
tu3725	GaLu96scf_27	267506	268432	927	nd	0	2.47798	1.42295
GL28039	GaLu96scf_27	269460	271821	2362	+	16.7898	30.2151	20.0178
GL23449	GaLu96scf_27	394786	395633	848	-	0	0	0
tu3742	GaLu96scf_27	395919	396507	589	nd	2.20641	0	0
GL28059	GaLu96scf_27	397010	398883	1874	+	3.5602	2.25066	3.5554
GL23521	GaLu96scf_28	237655	238795	1141	-	7.75469	3.39865	7.39481
tu3780	GaLu96scf_28	239155	239586	432	nd	0	5.65755	0
GL23500	GaLu96scf_28	239749	240313	565	-	18.9708	7.15379	9.71237
GL23502	GaLu96scf_28	288237	289705	1469	-	106.717	80.3228	49.884
tu3786	GaLu96scf_28	290408	290763	356	nd	10.1275	0	0
GL23474	GaLu96scf_28	291180	291562	383	-	3.19303	0	0
GL23596	GaLu96scf_29	42809	44234	1426	-	2.81678	24.1945	19.9053
tu3807	GaLu96scf_29	44504	44843	340	nd	0	0	15.3321
GL19408	GaLu96scf_29	45175	46371	1197	+	1.79568	6.0198	5.62993
GL23603	GaLu96scf_29	236727	238608	1882	+	3.48827	13.0572	16.5841
tu3829	GaLu96scf_29	240193	240589	397	nd	2.42074	0	0
GL23560	GaLu96scf_29	240729	242549	1821	+	0.537637	0.878556	0.86499
GL28114	GaLu96scf_29	252213	253846	1634	+	7.62278	16.4777	20.3131
tu3836	GaLu96scf_29	255398	255710	313	nd	0	6.31331	0
tu3837	GaLu96scf_29	255845	256073	229	nd	0	0	5.86952
GL23609	GaLu96scf_29	256980	258457	1478	-	11.1467	314.889	448.755
tu3839	GaLu96scf_29	258928	260045	1118	nd	2.74893	3.11077	1.84493
GL23582	GaLu96scf_29	260555	261959	1405	+	50.8887	84.5431	94.6639
GL23617	GaLu96scf_29	352856	361050	8195	-	63.8724	60.8426	50.8457
tu3854	GaLu96scf_29	361252	361977	726	nd	1.2499	3.43164	2.31115
GL23618	GaLu96scf_29	363617	365660	2044	-	0.144835	0.311344	0.17733
GL16804	GaLu96scf_29	458772	461600	2829	-	21.5667	27.6721	25.5999
tu3869	GaLu96scf_29	462300	463280	981	nd	1.24551	0	0
GL23619	GaLu96scf_29	466803	468426	1624	+	31.3347	59.3273	54.2046
GL23854	GaLu96scf_3	31429	31826	398	-	1.21273	0	0
tu3884	GaLu96scf_3	31956	32188	233	nd	0	7.41134	0
GL23626	GaLu96scf_3	32741	48940	16200	-	7.51703	7.24999	6.60723
GL19441	GaLu96scf_3	185220	187649	2430	+	214.301	60.2406	31.338
tu3907	GaLu96scf_3	193636	194449	814	nd	0	1.21246	0
GL23924	GaLu96scf_3	198101	199757	1657	-	25.9008	168.261	158.057
GL23929	GaLu96scf_3	323502	323795	294	+	0	0	0
tu3915	GaLu96scf_3	323869	324246	378	nd	0	0	1.76224
tu3916	GaLu96scf_3	324407	325460	1054	nd	0.850887	8.50445	5.2289
GL23714	GaLu96scf_3	325518	327587	2070	+	3.62274	15.9845	23.9342
GL23719	GaLu96scf_3	375539	378198	2660	-	40.3274	70.1991	53.535
tu3925	GaLu96scf_3	378627	379157	531	nd	1.30807	0	0
GL19508	GaLu96scf_3	379882	380175	294	+	0	0	0
GL23832	GaLu96scf_3	433547	435183	1637	+	84.8708	128.316	101.818
tu3933	GaLu96scf_3	435600	436355	756	nd	4.13697	52.7217	4.92143
GL16905	GaLu96scf_3	437329	439418	2090	+	37.8283	21.6024	23.7036
GL23735	GaLu96scf_3	581324	583876	2553	+	20.834	65.8822	46.5744
tu3946	GaLu96scf_3	584736	585174	439	nd	0	0	5.45013
GL23736	GaLu96scf_3	585582	587304	1723	+	443.831	470.731	536.845
GL23763	GaLu96scf_3	730260	733146	2887	-	9.8808	23.4676	19.8875
tu3965	GaLu96scf_3	734619	735211	593	nd	1.0187	0	0
GL23959	GaLu96scf_3	739012	740224	1213	+	0.76696	0.776601	4.43674
GL16831	GaLu96scf_3	1166434	1167279	846	-	0.788704	2.60019	3.14333
tu4038	GaLu96scf_3	1168527	1169256	730	nd	0	1.31424	0
tu4039	GaLu96scf_3	1169385	1169704	320	nd	0	0	7.24009
GL23654	GaLu96scf_3	1172345	1174575	2231	-	41.6757	90.8044	78.0398
GL23882	GaLu96scf_3	1260358	1260926	569	-	2.83755	7.71752	14.5448
tu4055	GaLu96scf_3	1261255	1261947	693	nd	5.82629	6.70266	2.8688
GL23658	GaLu96scf_3	1263520	1268395	4876	+	32.6829	44.2209	27.6822
GL19463	GaLu96scf_3	1375945	1376358	414	+	3.23735	0.898439	2.12836
tu4069	GaLu96scf_3	1376732	1377100	369	nd	3.11911	0	2.57066
GL19462	GaLu96scf_3	1378974	1380268	1295	+	0	0	0
GL23678	GaLu96scf_3	1498715	1500356	1642	-	0.078199	2.466	2.09932
tu4109	GaLu96scf_3	1507762	1508356	595	nd	1.92662	0	0
GL19478	GaLu96scf_3	1508777	1509099	323	-	0	0	0
GL23674	GaLu96scf_3	1526760	1528149	1390	+	7.84065	6.31225	4.83606
tu4115	GaLu96scf_3	1528700	1528981	282	nd	0	0	3.21475
GL23675	GaLu96scf_3	1530236	1531309	1074	+	8.06564	29.934	38.9832
GL23899	GaLu96scf_3	1670700	1677069	6370	+	25.6741	24.1982	25.7918
tu4149	GaLu96scf_3	1678422	1679935	1514	nd	0	1.85482	3.44441
GL23680	GaLu96scf_3	1686826	1689084	2259	+	251.032	269.154	185.858
GL19484	GaLu96scf_3	1690479	1691582	1104	+	2.63263	2.51292	4.69573
tu4155	GaLu96scf_3	1695093	1696173	1081	nd	7.91008	0	2.68208
tu4156	GaLu96scf_3	1696577	1697341	765	nd	0	0	4.55609
GL16876	GaLu96scf_3	1697809	1699488	1680	+	1.04684	10.8407	9.81553
GL19493	GaLu96scf_3	1737629	1738320	692	-	0	1.26763	0.583728
tu4164	GaLu96scf_3	1739038	1739500	463	nd	10.9525	8.40577	4.50269
GL23815	GaLu96scf_3	1740734	1742802	2069	+	26.0252	34.1438	37.4474
GL19497	GaLu96scf_3	1825528	1825881	354	+	2.38012	4.01157	10.0231
tu4178	GaLu96scf_3	1827008	1828091	1084	nd	3.52841	0	0
GL16881	GaLu96scf_3	1828901	1829528	628	-	0	0	0
GL23705	GaLu96scf_3	1879026	1880992	1967	-	227.299	6.49974	6.23733
tu4189	GaLu96scf_3	1882141	1884004	1864	nd	2.2413	0.700152	1.8102
GL23700	GaLu96scf_3	1884129	1885924	1796	+	262.369	399.361	505.029
GL19569	GaLu96scf_30	186717	187024	308	+	3.24064	0	0
tu4214	GaLu96scf_30	187481	188176	696	nd	1.35185	0	0
GL24014	GaLu96scf_30	188578	189927	1350	-	9.00379	18.1311	19.4641
GL24017	GaLu96scf_30	295171	297240	2070	-	4.47546	7.41701	14.7315
tu4234	GaLu96scf_30	298140	298515	376	nd	3.7033	5.26109	0
GL19585	GaLu96scf_30	304899	306188	1290	-	1.09257	0.888762	1.82132
tu4240	GaLu96scf_30	311396	312235	840	nd	0	11.5045	2.24958
GL16971	GaLu96scf_30	315603	317557	1955	+	101.835	419.643	278.964
GL16978	GaLu96scf_30	343426	345316	1891	-	15.8179	20.6503	17.4793
tu4247	GaLu96scf_30	346543	347399	857	nd	2.40817	1.79149	2.86465
GL16979	GaLu96scf_30	349100	351048	1949	-	3.95682	20.7467	4.02736
tu4249	GaLu96scf_30	351777	352361	585	nd	0	1.88217	3.75217
GL24004	GaLu96scf_30	353117	354214	1098	-	14.0979	111.193	131.102
GL28276	GaLu96scf_30	416346	416935	590	-	2.94639	4.38563	4.21291
tu4259	GaLu96scf_30	418575	419251	677	nd	3.31256	0	0
GL19594	GaLu96scf_30	420233	421343	1111	+	0.786409	0	0
GL28275	GaLu96scf_30	431497	432156	660	-	0	0.962827	6.15437
tu4263	GaLu96scf_30	432199	432888	690	nd	0	1.40914	0
GL28277	GaLu96scf_30	435710	436315	606	-	0	0	0
GL19596	GaLu96scf_30	459869	460474	606	+	5.23657	0.989635	1.21217
tu4276	GaLu96scf_30	460947	461356	410	nd	2.11837	0	0
GL16983	GaLu96scf_30	462343	463179	837	+	18.5637	9.09872	10.0614
GL28279	GaLu96scf_31	8403	9714	1312	+	0	0	0
tu4288	GaLu96scf_31	11133	11833	701	nd	0	0	0.999954
GL24076	GaLu96scf_31	12335	14289	1955	+	14.6549	8.59802	4.07461
GL24100	GaLu96scf_31	39109	40114	1006	-	1427.39	1111.41	1689.31
tu4292	GaLu96scf_31	41214	42005	792	nd	0.697697	0	0
GL16994	GaLu96scf_31	46042	46440	399	+	261.705	146.468	325.236
GL28288	GaLu96scf_31	131429	132279	851	+	0.447275	1.09293	1.08302
tu4304	GaLu96scf_31	132619	133140	522	nd	1.58438	0	0
GL24050	GaLu96scf_31	134505	135259	755	-	9.6073	9.06187	9.16951
GL24088	GaLu96scf_31	198585	202848	4264	-	187.735	272.931	113.479
tu4312	GaLu96scf_31	203409	204043	635	nd	0	1.75844	0
tu4313	GaLu96scf_31	204927	205281	355	nd	0	3.6233	0
tu4314	GaLu96scf_31	206580	207165	586	nd	1.49806	1.43512	0
GL24081	GaLu96scf_31	209065	211430	2366	-	12.9796	19.936	10.525
GL24124	GaLu96scf_31	326659	328083	1425	-	12.1499	48.3574	56.1048
tu4336	GaLu96scf_31	328224	328687	464	nd	0	2.35918	0
GL17010	GaLu96scf_31	330164	331279	1116	-	0.295177	0.961549	1.78712
tu4338	GaLu96scf_31	331412	332207	796	nd	0	0	0.701586
GL24063	GaLu96scf_31	332535	333777	1243	+	18.1382	19.7578	31.1318
GL24176	GaLu96scf_32	16452	18064	1613	-	19.8231	14.3344	9.22822
tu4368	GaLu96scf_32	18915	19379	465	nd	6.6553	0	1.85157
tu4369	GaLu96scf_32	19527	20135	609	nd	0	0	1.16779
GL19622	GaLu96scf_32	20384	23888	3505	+	8.32492	6.18869	5.69006
GL28314	GaLu96scf_32	184598	185515	918	-	9.43253	23.4142	66.6023
tu4387	GaLu96scf_32	188709	189778	1070	nd	0	0	1.09606
GL28310	GaLu96scf_32	192884	194186	1303	+	4.58963	0	0
GL24151	GaLu96scf_32	232789	235989	3201	-	164.254	66.8478	54.6178
tu4400	GaLu96scf_32	239298	240195	898	nd	2.0903	0	0
GL17050	GaLu96scf_32	248355	249833	1479	-	56.2867	109.291	103.196
GL24195	GaLu96scf_32	342797	346133	3337	-	17.3419	12.6292	11.3555
tu4411	GaLu96scf_32	347906	348918	1013	nd	3.87699	2.57372	0
tu4412	GaLu96scf_32	349092	349585	494	nd	12.4778	0	2.02783
GL17056	GaLu96scf_32	349872	351580	1709	+	21.4799	2.20277	1.30607
GL19635	GaLu96scf_32	355147	355676	530	+	0	0.311909	0
tu4415	GaLu96scf_32	356310	356570	261	nd	4.84982	0	8.88036
GL17057	GaLu96scf_32	357351	357662	312	+	7.34915	50.2724	54.5524
tu4427	GaLu96scf_33	2407	3032	626	nd	0	0	1.52568
tu4428	GaLu96scf_33	3257	3767	511	nd	0	2.24646	1.7582
GL19645	GaLu96scf_33	4739	5387	649	-	2.53787	0.626914	0.911208
GL28332	GaLu96scf_33	38659	41661	3003	+	8.61763	9.52877	8.55607
tu4433	GaLu96scf_33	42159	42747	589	nd	1.02821	0	0
GL28327	GaLu96scf_33	43090	43323	234	+	10.6919	8.51093	4.05056
GL24214	GaLu96scf_33	104609	108330	3722	-	15.6975	24.7596	22.644
tu4452	GaLu96scf_33	108822	109336	515	nd	0	2.37558	4.26837
GL19650	GaLu96scf_33	110195	111189	995	+	0.400375	0.976752	0.647424
GL17081	GaLu96scf_33	116986	119283	2298	+	1.1555	1.07993	0.446135
tu4457	GaLu96scf_33	120892	121162	271	nd	19.839	0	0
GL19652	GaLu96scf_33	123517	124602	1086	-	0	0	0
GL17092	GaLu96scf_33	350328	351514	1187	-	1.29551	4.57098	5.91877
tu4508	GaLu96scf_33	352323	352990	668	nd	2.18281	3.73292	0
tu4509	GaLu96scf_33	353063	353539	477	nd	3.8851	10.2935	4.84455
GL17093	GaLu96scf_33	354594	355831	1238	-	11.087	9.9222	15.4441
GL17119	GaLu96scf_34	241845	242383	539	-	3.6803	3.30332	14.6405
tu4558	GaLu96scf_34	242410	243156	747	nd	0	0	1.52249
tu4559	GaLu96scf_34	243275	243832	558	nd	4.41268	2.1184	5.9796
GL28373	GaLu96scf_34	244362	245725	1364	+	7.65279	5.94141	11.1907
GL19691	GaLu96scf_35	131026	132148	1123	+	3.17594	1.8126	1.92046
tu4579	GaLu96scf_35	133012	133907	896	nd	1.51201	0	1.88101
tu4580	GaLu96scf_35	134007	134558	552	nd	0	2.42923	1.13086
GL28393	GaLu96scf_35	134901	136378	1478	+	1.72999	1.86593	2.31101
GL28401	GaLu96scf_35	269473	269661	189	-	2.02175	0	2.35946
tu4610	GaLu96scf_35	270253	270588	336	nd	14.0966	10.2526	9.75865
GL24309	GaLu96scf_35	271072	272164	1093	-	0.882577	0.716001	1.20727
GL28406	GaLu96scf_35	283022	283558	537	-	0.831327	0.696186	3.42366
tu4615	GaLu96scf_35	283986	285038	1053	nd	0	0.805038	0
GL19699	GaLu96scf_35	286048	288666	2619	-	0.753042	9.00742	9.21077
GL24338	GaLu96scf_35	336952	337935	984	+	656.02	1784.21	3037.98
tu4628	GaLu96scf_35	338396	338965	570	nd	2.96165	0	0
GL19709	GaLu96scf_35	340527	340694	168	+	1.34391	1.25403	0
GL29289	GaLu96scf_36	24488	25589	1102	+	3.48232	1.97361	3.84839
tu4639	GaLu96scf_36	26726	27579	854	nd	0	2.45255	1.01303
GL29284	GaLu96scf_36	28947	29662	716	+	0	1.79987	1.62848
GL29222	GaLu96scf_36	56858	59630	2773	-	0	0	0
tu4643	GaLu96scf_36	60737	61013	277	nd	0	0	3.35019
GL29256	GaLu96scf_36	62992	63625	634	-	9.89418	8.75216	7.40614
GL29234	GaLu96scf_36	235216	237220	2005	+	9.95192	11.878	10.1034
tu4652	GaLu96scf_36	239340	239928	589	nd	13.4861	8.58087	2.28323
GL29235	GaLu96scf_36	240690	241406	717	-	0.321077	1.96373	0.77646
GL28429	GaLu96scf_37	143651	145327	1677	-	7.49324	7.47295	10.1324
tu4675	GaLu96scf_37	146547	146798	252	nd	77.7107	66.0758	91.7812
GL28424	GaLu96scf_37	149213	151119	1907	+	4.75804	3.2708	2.22692
GL24374	GaLu96scf_37	151326	153862	2537	+	3.59465	2.97022	3.51085
tu4677	GaLu96scf_37	154191	155944	1754	nd	2.43885	1.58665	1.31636
GL28432	GaLu96scf_37	156586	157877	1292	+	174.789	19.9006	7.00844
GL19718	GaLu96scf_37	179973	180630	658	-	0.547883	1.18019	0.180994
tu4683	GaLu96scf_37	181093	182175	1083	nd	1.06854	0	0
tu4684	GaLu96scf_37	182329	182656	328	nd	7.50101	0	0
GL24376	GaLu96scf_37	184039	186255	2217	+	5.68421	2.35505	3.70161
GL17181	GaLu96scf_37	255233	255808	576	+	30.2802	32.6416	17.1548
tu4691	GaLu96scf_37	256939	257337	399	nd	1.84654	0	0
GL24363	GaLu96scf_37	259649	260411	763	+	9.09629	56.8593	40.9686
GL17219	GaLu96scf_39	18887	19303	417	-	921.164	86.5059	69.5595
tu4729	GaLu96scf_39	22356	23082	727	nd	0	0	2.3294
GL19739	GaLu96scf_39	24316	25637	1322	+	0.0934223	0.378292	0.455226
GL28457	GaLu96scf_39	34005	34679	675	-	0	0	0
tu4736	GaLu96scf_39	35930	36324	395	nd	0	0	2.76964
GL17222	GaLu96scf_39	37301	38329	1029	+	0	0.994408	1.99065
GL17225	GaLu96scf_39	148670	151187	2518	-	6.08358	6.46748	8.26557
tu4779	GaLu96scf_39	151335	152022	688	nd	3.11844	5.99238	3.56241
GL19744	GaLu96scf_39	153154	154320	1167	+	1.79337	1.70435	1.84546
GL28477	GaLu96scf_4	167769	170605	2837	+	32.616	23.0328	30.487
tu4809	GaLu96scf_4	170701	171255	555	nd	2.54576	0	1.14163
GL28474	GaLu96scf_4	171719	173440	1722	+	147.895	101.758	57.1973
GL28559	GaLu96scf_4	511457	513799	2343	-	55.0556	126.701	81.5235
tu4834	GaLu96scf_4	521130	521585	456	nd	4.30596	0	0
GL24846	GaLu96scf_4	522396	525318	2923	-	29.6271	30.2937	28.7879
GL19763	GaLu96scf_4	1131532	1134411	2880	-	26.2308	59.5903	45.5339
tu4898	GaLu96scf_4	1138613	1138913	301	nd	3.41993	0	0
GL19761	GaLu96scf_4	1141231	1141665	435	-	2.65018	1.64994	1.96596
GL24645	GaLu96scf_4	1337552	1340550	2999	-	145.697	80.8595	47.1728
tu4919	GaLu96scf_4	1344009	1344268	260	nd	7.13535	0	0
GL24768	GaLu96scf_4	1344539	1345344	806	+	12.3946	13.0869	9.85264
GL28494	GaLu96scf_4	1360978	1364111	3134	-	24.7541	29.2037	18.163
tu4923	GaLu96scf_4	1364901	1365250	350	nd	5.57091	0	0
GL17264	GaLu96scf_4	1366166	1367704	1539	+	35.5707	53.9272	68.4353
GL17266	GaLu96scf_4	1376572	1378118	1547	-	22.7085	10.7116	14.5108
tu4926	GaLu96scf_4	1379376	1379938	563	nd	2.1196	0	3.05459
GL28492	GaLu96scf_4	1380803	1381793	991	+	98.073	137.785	207.273
GL24783	GaLu96scf_4	1410191	1413243	3053	-	13.8313	38.8767	27.6486
tu4933	GaLu96scf_4	1417458	1418012	555	nd	0	0	1.61732
GL17275	GaLu96scf_4	1420920	1422394	1475	-	659.416	230.41	179.553
tu4935	GaLu96scf_4	1422583	1423868	1286	nd	3.40582	0	0
GL17276	GaLu96scf_4	1433534	1437709	4176	-	14.0715	30.8754	25.6586
GL17277	GaLu96scf_4	1439391	1440363	973	-	5.87258	2.11081	4.47051
tu4940	GaLu96scf_4	1440466	1440751	286	nd	0	0	4.04701
GL17278	GaLu96scf_4	1441387	1442864	1478	+	6.31834	7.39962	10.664
GL28539	GaLu96scf_4	1799931	1800554	624	-	3.64561	0	0
tu4953	GaLu96scf_4	1801084	1801741	658	nd	5.79009	0	1.0465
GL24658	GaLu96scf_4	1802830	1804042	1213	-	11.6085	5.14328	7.97481
GL17390	GaLu96scf_40	115980	116246	267	+	0	0	0
tu5007	GaLu96scf_40	118044	118716	673	nd	0	0	2.25631
GL24914	GaLu96scf_40	119248	121576	2329	+	511.762	86.5513	71.3056
GL28588	GaLu96scf_40	122971	123420	450	-	5.64401	20.7842	16.406
tu5009	GaLu96scf_40	124132	124553	422	nd	0	10.103	4.07279
GL19841	GaLu96scf_40	125653	127521	1869	+	0.865489	13.6412	5.08103
GL24938	GaLu96scf_41	5582	8847	3266	+	0	0	0
tu5019	GaLu96scf_41	11048	11272	225	nd	0	55.4346	0
GL24921	GaLu96scf_41	14589	16422	1834	+	13.5363	22.7433	23.4017
GL17395	GaLu96scf_41	41031	42017	987	+	0.246674	0.100193	0.598997
tu5030	GaLu96scf_41	45162	45513	352	nd	3.21606	0	0
GL17396	GaLu96scf_41	47580	48095	516	+	3.55302	2.29869	2.12615
GL24990	GaLu96scf_43	70190	71530	1341	+	4.24194	5.04174	5.82924
tu5106	GaLu96scf_43	72411	73348	938	nd	6.77191	0	0
GL28624	GaLu96scf_43	76181	76468	288	-	0	0	2.19499
GL24998	GaLu96scf_43	156449	157339	891	-	40.57	14.6967	14.654
tu5111	GaLu96scf_43	157498	158542	1045	nd	0	6.17129	0
GL25014	GaLu96scf_43	159804	161231	1428	+	4.23332	5.90303	11.0274
GL28658	GaLu96scf_45	37153	37482	330	-	3.27567	8.34335	10.1551
tu5152	GaLu96scf_45	40077	40631	555	nd	0	0	1.52218
GL17468	GaLu96scf_45	41560	42228	669	-	75.8475	48.1519	44.8213
GL19904	GaLu96scf_47	133493	134730	1238	+	0.260968	0.212153	0.158301
tu5218	GaLu96scf_47	134753	135154	402	nd	0	0	2.26393
GL17511	GaLu96scf_48	23320	23988	669	-	0.527941	0	0
tu5227	GaLu96scf_48	24480	24747	268	nd	0	5.28625	0
GL19920	GaLu96scf_48	27087	27665	579	+	0.429402	0.704279	1.2903
GL25160	GaLu96scf_5	167488	168358	871	-	31.5276	74.942	14.1872
tu5289	GaLu96scf_5	170550	171277	728	nd	0	0	3.21441
GL25348	GaLu96scf_5	174294	176762	2469	+	68.9034	659.141	534.987
GL25209	GaLu96scf_5	246284	247750	1467	+	60.5522	182.005	190.266
tu5308	GaLu96scf_5	249349	249602	254	nd	4.71228	0	0
GL19986	GaLu96scf_5	250461	250982	522	-	67.7099	88.1305	112.153
GL17596	GaLu96scf_5	341872	343253	1382	+	12.2368	8.74104	6.03081
tu5321	GaLu96scf_5	345650	346325	676	nd	0	2.3907	3.20624
GL25414	GaLu96scf_5	346555	347603	1049	+	11.6427	27.5704	52.1798
GL28750	GaLu96scf_5	387552	387777	226	-	0	0	0
tu5329	GaLu96scf_5	388017	388623	607	nd	0	1.49333	0
GL28749	GaLu96scf_5	389427	390383	957	-	4.45632	20.246	10.017
GL17601	GaLu96scf_5	401205	402690	1486	+	70.0239	74.7728	65.2417
tu5334	GaLu96scf_5	403955	404387	433	nd	0	0	1.67239
GL25311	GaLu96scf_5	410351	412709	2359	+	254.809	59.1189	86.7102
GL25426	GaLu96scf_5	429810	431865	2056	-	21.291	21.4134	26.1149
tu5341	GaLu96scf_5	432326	432852	527	nd	0	0	1.43658
GL25420	GaLu96scf_5	433317	434958	1642	+	48.9831	15.1328	6.29054
GL25240	GaLu96scf_5	612675	613989	1315	+	5.41235	1.5611	0.674964
tu5347	GaLu96scf_5	615750	616586	837	nd	0	3.1081	1.08666
GL17627	GaLu96scf_5	617335	618876	1542	+	14.7039	26.8089	8.91876
tu5349	GaLu96scf_5	619450	619938	489	nd	0	3.51703	2.57848
GL25241	GaLu96scf_5	621473	622339	867	+	301.535	142.652	109.345
GL17622	GaLu96scf_5	674749	675695	947	-	19.3651	2.73426	2.28307
tu5356	GaLu96scf_5	675828	676696	869	nd	2.10488	0	1.94872
GL25440	GaLu96scf_5	677426	678962	1537	+	3.74573	4.47086	4.68423
GL25450	GaLu96scf_5	735214	736480	1267	+	2.67916	7.23673	9.66407
tu5359	GaLu96scf_5	738180	739184	1005	nd	0	0	0.613452
GL17628	GaLu96scf_5	739810	741052	1243	-	51.1954	110.537	111.303
GL25330	GaLu96scf_5	853633	856031	2399	+	63.1695	26.672	29.3797
tu5367	GaLu96scf_5	856392	857018	627	nd	1.15791	8.50113	14.8915
GL17636	GaLu96scf_5	857359	857745	387	+	2.82971	1.69064	4.28583
GL25327	GaLu96scf_5	894964	897036	2073	+	79.124	177.316	163.708
tu5374	GaLu96scf_5	902659	902936	278	nd	12.4936	0	0
GL25470	GaLu96scf_5	904899	906828	1930	+	3.4859	3.62758	2.62094
tu5376	GaLu96scf_5	906876	907648	773	nd	0	0	1.15379
tu5378	GaLu96scf_5	913468	915032	1565	nd	3.84027	2.59926	2.62182
GL25333	GaLu96scf_5	915092	918077	2986	+	245.059	235.947	225.682
GL20017	GaLu96scf_5	935058	935885	828	-	117.043	38.4189	10.1969
tu5383	GaLu96scf_5	937208	937780	573	nd	0	0	2.54854
GL25262	GaLu96scf_5	938265	941530	3266	+	14.2114	25.7595	29.6636
GL25354	GaLu96scf_5	1017625	1021686	4062	-	57.9701	71.1937	50.6715
tu5391	GaLu96scf_5	1021841	1023370	1530	nd	62.1757	24.053	4.62565
GL19942	GaLu96scf_5	1023938	1024373	436	-	0	0	0
GL25355	GaLu96scf_5	1042420	1043772	1353	-	3.21843	13.7004	11.4278
tu5397	GaLu96scf_5	1044015	1044536	522	nd	0	0	1.45703
GL25280	GaLu96scf_5	1044648	1046365	1718	-	65.3681	78.5034	88.2293
GL19950	GaLu96scf_5	1188201	1188527	327	-	1.11215	0.945271	2.58377
tu5416	GaLu96scf_5	1189260	1189860	601	nd	0	6.32059	5.52217
GL25173	GaLu96scf_5	1191060	1193309	2250	-	193.741	379.279	504.469
GL17564	GaLu96scf_5	1420037	1422947	2911	-	24.0013	29.5287	26.953
tu5458	GaLu96scf_5	1423141	1424134	994	nd	6.70554	0	3.04442
GL25181	GaLu96scf_5	1426426	1428673	2248	+	47.9443	14.2609	16.9339
GL19977	GaLu96scf_5	1589879	1590352	474	-	0	0	0
tu5486	GaLu96scf_5	1590396	1590746	351	nd	6.46559	0	0
GL25395	GaLu96scf_5	1590875	1593989	3115	+	6.47133	0.146907	0.223257
GL17586	GaLu96scf_5	1683477	1685168	1692	+	14.3344	6.68106	7.59035
tu5492	GaLu96scf_5	1685421	1685678	258	nd	0	12.0061	0
GL25400	GaLu96scf_5	1687317	1689594	2278	+	16.0206	14.2638	20.1063
GL28783	GaLu96scf_51	69087	70233	1147	+	37.9985	68.4729	66.0129
tu5515	GaLu96scf_51	75594	76346	753	nd	0	1.13054	0
GL25493	GaLu96scf_51	78098	79253	1156	-	2.45417	7.08121	7.65778
GL28784	GaLu96scf_51	78422	78628	207	+	0	0.245809	0
tu5518	GaLu96scf_51	83103	84348	1246	nd	1.92372	1.34233	1.73961
tu5520	GaLu96scf_51	86325	86841	517	nd	0	4.34361	1.75602
GL25489	GaLu96scf_51	87676	92588	4913	+	16.5552	48.5505	40.1559
GL20029	GaLu96scf_52	59090	59224	135	-	0	0	0
tu5532	GaLu96scf_52	59491	59711	221	nd	0	0	12.7025
GL17669	GaLu96scf_52	60101	61244	1144	+	0.0971426	4.40727	4.84987
GL20055	GaLu96scf_55	47939	48418	480	-	0	0	0
tu5613	GaLu96scf_55	49399	50404	1006	nd	0	4.91657	4.49152
tu5614	GaLu96scf_55	50601	51602	1002	nd	4.41176	0	1.90464
GL20062	GaLu96scf_55	55431	55916	486	-	0	0	0
GL25521	GaLu96scf_56	17903	19908	2006	+	5.10277	11.6468	16.1708
tu5624	GaLu96scf_56	20229	21207	979	nd	1.73726	0	0
GL20063	GaLu96scf_56	28047	28452	406	-	0.421615	0.353296	0.495803
GL20068	GaLu96scf_57	35351	37496	2146	+	0.114496	0	0
tu5649	GaLu96scf_57	41204	41476	273	nd	5.73335	0	0
GL28820	GaLu96scf_57	41627	42730	1104	+	0.308851	0	0
GL25532	GaLu96scf_59	2791	3578	788	-	0	0	0
tu5687	GaLu96scf_59	3763	4037	275	nd	0	11.0262	4.5055
GL20087	GaLu96scf_59	4377	5461	1085	-	0	0	0
GL31368	GaLu96scf_6	21960	22547	588	-	271.945	173.393	164.151
tu5706	GaLu96scf_6	30646	31402	757	nd	0	16.124	6.34982
GL31469	GaLu96scf_6	31810	33254	1445	-	8.15987	10.2125	23.5725
GL31633	GaLu96scf_6	163955	165614	1660	-	23.9986	27.6285	20.1498
tu5713	GaLu96scf_6	170979	171260	282	nd	3.56351	0	0
GL31474	GaLu96scf_6	172334	173746	1413	+	1.49899	0.608951	2.12295
GL31291	GaLu96scf_6	358892	359933	1042	-	250.282	98.7702	94.3548
tu5735	GaLu96scf_6	360082	360596	515	nd	12.7859	33.1829	4.01289
GL31566	GaLu96scf_6	362208	363428	1221	+	19.5878	23.0745	27.4001
GL31503	GaLu96scf_6	1127886	1129230	1345	+	50.7739	55.072	62.9282
tu5805	GaLu96scf_6	1129550	1130209	660	nd	0	3.28897	1.26519
GL31190	GaLu96scf_6	1130545	1131535	991	+	39.5235	16.6277	32.3895
GL31142	GaLu96scf_6	1159184	1162479	3296	-	37.6991	70.9691	51.4395
tu5813	GaLu96scf_6	1163018	1163760	743	nd	0	6.34391	0
GL31237	GaLu96scf_6	1167254	1167750	497	+	19.8764	20.3493	22.0188
GL31528	GaLu96scf_6	1332881	1335860	2980	+	21.7277	33.0827	33.6583
tu5829	GaLu96scf_6	1336625	1337022	398	nd	1.90221	5.56863	0
GL31529	GaLu96scf_6	1338649	1339051	403	+	1.93522	4.48851	3.39315
GL31256	GaLu96scf_6	1385782	1387265	1484	+	6.60879	8.35836	13.1642
tu5839	GaLu96scf_6	1387892	1388527	636	nd	0	0	0.899844
GL31530	GaLu96scf_6	1390414	1392583	2170	+	7.01873	6.34195	8.10504
GL31649	GaLu96scf_6	1456353	1457195	843	+	11.3171	25.6547	25.5116
tu5842	GaLu96scf_6	1457432	1457882	451	nd	0	7.1652	0
GL31194	GaLu96scf_6	1458081	1459271	1191	+	18.2757	16.2432	20.7784
tu5845	GaLu96scf_6	1461289	1461514	226	nd	18.2571	0	0
tu5846	GaLu96scf_6	1461657	1462098	442	nd	9.38949	0	0
GL31193	GaLu96scf_6	1464616	1466526	1911	+	12.7441	11.6856	14.7363
GL31199	GaLu96scf_6	1650643	1652706	2064	+	25.7003	13.2766	12.5106
tu5878	GaLu96scf_6	1653433	1653669	237	nd	0	0	5.87036
GL31653	GaLu96scf_6	1656681	1657662	982	-	0	0	0
GL25786	GaLu96scf_60	11935	13268	1334	-	0	0	0
tu5886	GaLu96scf_60	14257	14667	411	nd	0	5.81138	3.95464
GL20214	GaLu96scf_60	15516	15806	291	+	0	0	0
GL25790	GaLu96scf_62	8720	9122	403	-	0	0	0
tu5907	GaLu96scf_62	9485	9901	417	nd	117.929	112.815	143.512
GL25791	GaLu96scf_62	10057	11300	1244	-	0	0	0
tu5909	GaLu96scf_62	15813	16168	356	nd	0	0	1.97004
GL17849	GaLu96scf_62	17105	20695	3591	-	0	0	0
tu5947	GaLu96scf_68	455	804	350	nd	3.71394	0	0
GL20225	GaLu96scf_68	2305	3517	1213	+	0	0	0
GL25801	GaLu96scf_69	4613	6092	1480	-	0.141414	0.0571288	0
tu5955	GaLu96scf_69	7673	7928	256	nd	4.70285	0	0
GL20227	GaLu96scf_69	11424	12487	1064	-	0	0	0
GL25627	GaLu96scf_7	45187	46913	1727	+	62.0365	57.1004	60.0451
tu5968	GaLu96scf_7	47997	48581	585	nd	0	1.43843	0
GL25628	GaLu96scf_7	48851	50911	2061	+	599.685	110.386	73.7504
GL20094	GaLu96scf_7	154099	155502	1404	-	0	0.27729	0
tu5997	GaLu96scf_7	155797	156385	589	nd	0	0	1.32561
GL25680	GaLu96scf_7	159898	160568	671	-	0	0	0
GL25682	GaLu96scf_7	178698	179903	1206	-	60.8789	79.5254	84.3972
tu6008	GaLu96scf_7	180475	181133	659	nd	2.91665	0	0
GL25539	GaLu96scf_7	182083	182537	455	+	0	0.86034	1.18654
GL25726	GaLu96scf_7	228743	234015	5273	+	29.8328	40.1372	39.2322
tu6023	GaLu96scf_7	235080	235938	859	nd	0	1.27338	0
GL20165	GaLu96scf_7	238197	241121	2925	+	88.0685	99.2797	70.8359
GL25727	GaLu96scf_7	279858	284255	4398	+	41.7893	62.197	68.6503
tu6028	GaLu96scf_7	285481	285810	330	nd	4.08078	0	0
GL25568	GaLu96scf_7	285954	288826	2873	+	8.18036	9.69736	12.9028
GL20183	GaLu96scf_7	528726	529224	499	-	32.5284	14.8294	17.8699
tu6059	GaLu96scf_7	529231	530103	873	nd	3.39209	5.93168	5.52848
GL25751	GaLu96scf_7	531729	533832	2104	+	11.9342	13.3372	16.3595
GL25754	GaLu96scf_7	554837	555915	1079	-	3.78986	6.6748	7.11126
tu6066	GaLu96scf_7	556468	557270	803	nd	2.00445	0	1.68315
GL25595	GaLu96scf_7	557709	559958	2250	-	39.6149	176.341	220.758
GL20186	GaLu96scf_7	650589	652084	1496	+	0.570229	0	0
tu6085	GaLu96scf_7	652621	653092	472	nd	15.0612	6.30272	0
GL20188	GaLu96scf_7	655763	656269	507	-	0.521124	1.07351	0
GL17771	GaLu96scf_7	1406149	1407390	1242	+	1.81481	0.653711	0.490883
tu6238	GaLu96scf_7	1408983	1409928	946	nd	4.87721	0	1.30892
GL28895	GaLu96scf_7	1410581	1410898	318	+	0.588674	0	0
GL25643	GaLu96scf_7	1529449	1531106	1658	+	0	0	0
tu6279	GaLu96scf_7	1533368	1533628	261	nd	68.716	18.2136	11.9541
GL28900	GaLu96scf_7	1534299	1535086	788	+	0	0	0
GL20158	GaLu96scf_7	1650649	1650729	81	-	52.4989	0	62.8633
tu6307	GaLu96scf_7	1652731	1652980	250	nd	5.35098	0	0
GL20159	GaLu96scf_7	1653157	1653549	393	-	0	0	0
GL25810	GaLu96scf_8	130491	133018	2528	+	21.7295	9.3436	11.6285
tu6360	GaLu96scf_8	133352	134088	737	nd	0	3.10427	0
GL25944	GaLu96scf_8	134864	135910	1047	+	1469.38	438.668	820.427
GL25979	GaLu96scf_8	220762	221417	656	-	91.3621	169.45	471.963
tu6375	GaLu96scf_8	221655	222191	537	nd	10.8704	301.175	415.528
GL17923	GaLu96scf_8	222853	224839	1987	+	119.578	52.8973	70.3625
GL29000	GaLu96scf_8	1213268	1213601	334	-	13.4842	10.1957	18.6575
tu6502	GaLu96scf_8	1215228	1215663	436	nd	5.59564	0	2.25838
GL17894	GaLu96scf_8	1215700	1216510	811	-	2.46561	2.01672	1.60015
GL26054	GaLu96scf_8	1232262	1234932	2671	+	3.21709	25.7837	52.8586
tu6508	GaLu96scf_8	1236085	1236507	423	nd	0	2.68106	0
GL25841	GaLu96scf_8	1236684	1238396	1713	+	30.7764	48.7404	43.9341
GL25960	GaLu96scf_8	1244671	1245672	1002	+	9.69658	21.2192	23.0148
tu6512	GaLu96scf_8	1246120	1247036	917	nd	5.47293	10.011	10.2939
GL17887	GaLu96scf_8	1247822	1251384	3563	-	34.554	66.5487	48.0957
GL26077	GaLu96scf_8	1465722	1467610	1889	-	63.9254	274.015	102.91
tu6538	GaLu96scf_8	1472173	1472788	616	nd	1.06399	0	0
GL26073	GaLu96scf_8	1474661	1476250	1590	+	11.2011	36.0816	53.3781
GL20393	GaLu96scf_9	73649	73876	228	+	0	0	0
tu6575	GaLu96scf_9	74236	75250	1015	nd	3.20208	10.9828	32.5342
GL26463	GaLu96scf_9	75775	77717	1943	-	41.2044	55.5355	48.7776
GL26680	GaLu96scf_9	172183	173780	1598	-	36.5639	23.0969	19.2185
tu6592	GaLu96scf_9	174185	174460	276	nd	0	9.02941	0
GL26681	GaLu96scf_9	176030	177285	1256	-	63.6431	40.1049	26.5591
GL18139	GaLu96scf_9	238975	239987	1013	+	5.67794	3.64325	5.10519
tu6603	GaLu96scf_9	240286	241242	957	nd	4.07533	6.75543	1.48952
GL18140	GaLu96scf_9	241902	242897	996	+	3.19857	3.78803	7.74807
GL20421	GaLu96scf_9	252549	254960	2412	-	16.628	40.0636	43.0245
tu6607	GaLu96scf_9	256015	256492	478	nd	0	0	1.54664
tu6608	GaLu96scf_9	257579	258095	517	nd	0	0	1.16133
GL26524	GaLu96scf_9	258687	259671	985	-	1.28114	4.25453	5.09458
GL18146	GaLu96scf_9	332045	332716	672	+	0	1.00004	0.844714
tu6614	GaLu96scf_9	333319	333552	234	nd	14.0992	0	0
GL26753	GaLu96scf_9	334033	334822	790	-	0.249462	0	0
GL18150	GaLu96scf_9	459696	460196	501	-	0	0	0
tu6644	GaLu96scf_9	461000	461375	376	nd	0	0	5.53305
GL26755	GaLu96scf_9	461911	464086	2176	-	37.1809	69.0899	105.302
GL26535	GaLu96scf_9	475302	476591	1290	+	3.5473	8.26217	11.3917
tu6648	GaLu96scf_9	476894	477136	243	nd	17.0494	35.8692	0
GL26633	GaLu96scf_9	477932	482336	4405	+	42.6672	58.5634	58.7412
GL26766	GaLu96scf_9	564626	565601	976	-	11.9936	10.0941	13.5359
tu6660	GaLu96scf_9	565663	566006	344	nd	28.5037	20.6484	0
GL29203	GaLu96scf_9	566346	568268	1923	-	1.60782	0.680872	0.747552
GL29165	GaLu96scf_9	1027009	1027935	927	-	2.82505	12.1891	7.34032
tu6707	GaLu96scf_9	1029608	1030322	715	nd	0	0	0.671672
GL26688	GaLu96scf_9	1031118	1032979	1862	+	88.6384	38.7176	34.1558
GL18130	GaLu96scf_9	1430252	1432131	1880	+	213.938	25.6841	21.3301
tu6750	GaLu96scf_9	1432835	1433342	508	nd	0	2.28264	3.36017
GL26509	GaLu96scf_9	1433495	1434745	1251	+	183.597	610.567	18.1045
Abbreviations: "nd": The direction of transcripts unknown; “+”:Sense transcripts; "-": Antisense transcripts
