# Supplementary material for: Genome-Wide Identification and Characterization of Long Intergenic Non-Coding RNAs in Ganoderma lucidum
Source: PLoS One. 2014 Jun 16;9(6):e99442. doi: 10.1371/journal.pone.0099442 (PMC4059649; doi:10.1371/journal.pone.0099442)
Supplement: Table S3 — List of apcGenes annotated as transcription factors. (XLS) [file pone.0099442.s005.xls]

## Sheet: Sheet1
Table S3. List of apcGenes annotated as transcription factors
apcGene ID	Blastp to TF	TF Family Name
GL17596	bHLH_Pp0007	bHLH
GL28749	bHLH_Pp0007	bHLH
GL16180	bZIP_Po90013	bZIP
GL19986	bZIP_Pp0007	bZIP
GL25810	bZIP_Afl0042	bZIP
GL26688	bZIP_Pc0021	bZIP
GL16023	C2H2_Cc0104	C2H2 zinc finger
GL19025	C2H2_Sl0011	C2H2 zinc finger
GL20017	C2H2_Cc0146	C2H2 zinc finger
GL22003	C2H2_Mgr0032	C2H2 zinc finger
GL22615	C2H2_So0020	C2H2 zinc finger
GL24014	C2H2_ScSK0013	C2H2 zinc finger
GL24921	C2H2_Pp0175	C2H2 zinc finger
GL26535	C2H2_Kw0067	C2H2 zinc finger
GL27472	C2H2_Fs0309	C2H2 zinc finger
GL27473	C2H2_Pp0005	C2H2 zinc finger
GL27640	C2H2_Ro0512	C2H2 zinc finger
GL29339	C2H2_Cp0012	C2H2 zinc finger
GL29530	C2H2_Pp0013	C2H2 zinc finger
GL30020	C2H2_Ab0045	C2H2 zinc finger
GL31474	C2H2_Pc0106	C2H2 zinc finger
GL23374	CENTB_Ss0010	Centromere protein B, DNA-binding region
GL29567	CENTB_Ts0037	Centromere protein B, DNA-binding region
GL15624	FH_Cgo0001	Forkhead
GL16006	FH_Tt0003	Forkhead
GL17887	FH_Tt0003	Forkhead
GL22283	FH_Abi0004	Forkhead
GL23126	FH_St0004	Forkhead
GL17396	GATA_Spu0006	GATA type zinc finger
GL18912	GATA_Sc0001	GATA type zinc finger
GL20094	GATA_Pc0012	GATA type zinc finger
GL23654	GATA_Pbl0020	GATA type zinc finger
GL26054	GATA_Pp0008	GATA type zinc finger
GL15457	AraC_Abi0002	Helix-turn-helix, AraC type
GL16605	AraC_Ag0001	Helix-turn-helix, AraC type
GL21022	AraC_Ts0001	Helix-turn-helix, AraC type
GL21332	AraC_Ts0001	Helix-turn-helix, AraC type
GL21360	AraC_Pca0016	Helix-turn-helix, AraC type
GL21385	AraC_Abi0002	Helix-turn-helix, AraC type
GL21386	AraC_Abi0002	Helix-turn-helix, AraC type
GL22661	AraC_Ts0001	Helix-turn-helix, AraC type
GL22666	AraC_Pbl0001	Helix-turn-helix, AraC type
GL23449	AraC_Fs0018	Helix-turn-helix, AraC type
GL23502	AraC_Ts0005	Helix-turn-helix, AraC type
GL23719	AraC_Ab0001	Helix-turn-helix, AraC type
GL24376	AraC_Pc0006	Helix-turn-helix, AraC type
GL24645	AraC_Ha0002	Helix-turn-helix, AraC type
GL24783	AraC_Sl0004	Helix-turn-helix, AraC type
GL24846	AraC_Ss0002	Helix-turn-helix, AraC type
GL25355	AraC_Pbl0003	Helix-turn-helix, AraC type
GL25627	AraC_Pc0006	Helix-turn-helix, AraC type
GL25751	AraC_Le0001	Helix-turn-helix, AraC type
GL28277	AraC_Sc0006	Helix-turn-helix, AraC type
GL28474	AraC_Mlp0002	Helix-turn-helix, AraC type
GL29314	AraC_Pp0006	Helix-turn-helix, AraC type
GL19329	CCAAT_Cc0010	Heteromeric CCAAT factors
GL31102	CCAAT_Pb0008	Heteromeric CCAAT factors
GL16093	HMG_Po90004	HMG
GL16334	HMG_Pp0051	HMG
GL16978	HMG_Ha0002	HMG
GL17275	HMG_Fv0101	HMG
GL18582	HMG_Cg0004	HMG
GL18821	HMG_Ci0006	HMG
GL18823	HMG_Pp0047	HMG
GL18849	HMG_Cgu0008	HMG
GL20648	HMG_PCR0019	HMG
GL20774	HMG_Fs0059	HMG
GL21230	HMG_Pp0006	HMG
GL23924	HMG_Pa0078	HMG
GL24100	HMG_PCR0019	HMG
GL25311	HMG_Pa0070	HMG
GL26633	HMG_Pa0061	HMG
GL27852	HMG_Ss0025	HMG
GL28114	HMG_AnC0014	HMG
GL29307	HMG_St0026	HMG
GL29944	HMG_Lb0001	HMG
GL30933	HMG_AnC0016	HMG
GL31530	HMG_Pa0068	HMG
GL15156	HOMEO_Po0008	Homeobox
GL18698	HOMEO_Po0008	Homeobox
GL20165	HOMEO_Pp0013	Homeobox
GL20494	HOMEO_Ha0006	Homeobox
GL20970	HOMEO_Ha0006	Homeobox
GL21057	HOMEO_Ha0012	Homeobox
GL21131	HOMEO_Ha0006	Homeobox
GL23680	HOMEO_Pc0013	Homeobox
GL23899	HOMEO_Cc0026	Homeobox
GL28039	HOMEO_Cgo0003	Homeobox
GL15911	HOMEOLIKE_Ts0083	Homeodomain-like
GL16983	HOMEOLIKE_Ts0083	Homeodomain-like
GL17092	HOMEOLIKE_Ts0083	Homeodomain-like
GL21138	HOMEOLIKE_St0015	Homeodomain-like
GL21383	HOMEOLIKE_Pr0193	Homeodomain-like
GL22230	HOMEOLIKE_MP0008	Homeodomain-like
GL23626	HOMEOLIKE_Mgy0014	Homeodomain-like
GL25568	HOMEOLIKE_Ha0022	Homeodomain-like
GL25643	HOMEOLIKE_Pg0131	Homeodomain-like
GL25944	HOMEOLIKE_Ts0083	Homeodomain-like
GL26680	HOMEOLIKE_Um50013	Homeodomain-like
GL28432	HOMEOLIKE_Ts0083	Homeodomain-like
GL30053	HOMEOLIKE_St0015	Homeodomain-like
GL30760	HOMEOLIKE_Tvg0024	Homeodomain-like
GL31114	HOMEOLIKE_Pc0078	Homeodomain-like
GL31237	HOMEOLIKE_Pc0068	Homeodomain-like
GL22433	Lambda_Pbl0003	Lambda repressor-like, DNA-binding
GL16054	MADS_Pp0002	MADS-box
GL16095	MADS_Pp0002	MADS-box
GL18945	MADS_PCR0016	MADS-box
GL18959	MADS_Pp0002	MADS-box
GL27846	MADS_Mgy0002	MADS-box
GL19652	Myb_Nd0023	Myb
GL21192	Myb_Sc0017	Myb
GL21536	Myb_Fs0088	Myb
GL21598	Myb_Ro0168	Myb
GL22395	Myb_Ha0005	Myb
GL23815	Myb_Nd0016	Myb
GL24214	Myb_Nd0037	Myb
GL25354	Myb_Yl0042	Myb
GL25489	Myb_Pr0145	Myb
GL25727	Myb_Ro0168	Myb
GL31503	Myb_Fs0088	Myb
GL16553	OBFOLD_Pp0005	Nucleic acid-binding, OB-fold
GL20786	OBFOLD_Pm0011	Nucleic acid-binding, OB-fold
GL22018	OBFOLD_Pp0005	Nucleic acid-binding, OB-fold
GL22487	OBFOLD_Ha0002	Nucleic acid-binding, OB-fold
GL22528	OBFOLD_BdJ0004	Nucleic acid-binding, OB-fold
GL22708	OBFOLD_Pp0025	Nucleic acid-binding, OB-fold
GL23171	OBFOLD_Pr0064	Nucleic acid-binding, OB-fold
GL23700	OBFOLD_Ro0134	Nucleic acid-binding, OB-fold
GL23735	OBFOLD_Nt0002	Nucleic acid-binding, OB-fold
GL23832	OBFOLD_Ab0023	Nucleic acid-binding, OB-fold
GL25262	OBFOLD_Pc0055	Nucleic acid-binding, OB-fold
GL27858	OBFOLD_Po0014	Nucleic acid-binding, OB-fold
GL30418	OBFOLD_Nd0001	Nucleic acid-binding, OB-fold
GL30944	OBFOLD_BdJ0038	Nucleic acid-binding, OB-fold
GL31199	OBFOLD_Cc0053	Nucleic acid-binding, OB-fold
GL16971	TEA_Pc0005	TEA/ATTS
GL24195	JUMONJI_Sl0005	Transcription factor jumonji
GL25173	JUMONJI_Ch0001	Transcription factor jumonji
GL29234	JUMONJI_Ci0006	Transcription factor jumonji
GL15432	TUBBY_Ao0002	Tubby transcription factors
GL17219	TUBBY_ScD70001	Tubby transcription factors
GL17266	TUBBY_Mf0001	Tubby transcription factors
GL17564	TUBBY_Acl0002	Tubby transcription factors
GL27012	Undeterminded	Tubby transcription factors
GL27631	TUBBY_Mf0001	Tubby transcription factors
GL30068	TUBBY_ScD70001	Tubby transcription factors
GL30875	TUBBY_ScD70001	Tubby transcription factors
GL31528	TUBBY_Tt0001	Tubby transcription factors
GL15431	WING_Po0010	Winged helix repressor DNA-binding
GL16001	WING_Cn0027	Winged helix repressor DNA-binding
GL17225	WING_Af0068	Winged helix repressor DNA-binding
GL17276	WING_Mf0006	Winged helix repressor DNA-binding
GL18956	WING_Af0068	Winged helix repressor DNA-binding
GL19343	WING_Te0017	Winged helix repressor DNA-binding
GL19622	WING_Lb0007	Winged helix repressor DNA-binding
GL19763	WING_Af0068	Winged helix repressor DNA-binding
GL21439	WING_Pc0059	Winged helix repressor DNA-binding
GL21626	WING_Um50006	Winged helix repressor DNA-binding
GL22421	WING_Mc0007	Winged helix repressor DNA-binding
GL22676	WING_Af0068	Winged helix repressor DNA-binding
GL23658	WING_Cgo0024	Winged helix repressor DNA-binding
GL24063	WING_Af0068	Winged helix repressor DNA-binding
GL25726	WING_Pca0085	Winged helix repressor DNA-binding
GL28059	WING_Af0068	Winged helix repressor DNA-binding
GL28559	WING_Cnb0050	Winged helix repressor DNA-binding
GL29415	WING_Sc0021	Winged helix repressor DNA-binding
GL29810	WING_Pi0035	Winged helix repressor DNA-binding
GL30108	WING_Um50006	Winged helix repressor DNA-binding
GL30703	WING_Cgo0024	Winged helix repressor DNA-binding
GL30854	WING_Sl0006	Winged helix repressor DNA-binding
GL30855	WING_Afl0050	Winged helix repressor DNA-binding
GL31469	WING_Pca0102	Winged helix repressor DNA-binding
GL15472	YL1_Pa0002	YL1 nuclear protein
GL17849	BED_PCR0009	Zinc finger, BED-type predicted
GL21234	BED_Lb0001	Zinc finger, BED-type predicted
GL29222	BED_Lb0001	Zinc finger, BED-type predicted
GL15306	CCHC_Ro0288	Zinc finger, CCHC-type
GL16185	CCHC_Pc0125	Zinc finger, CCHC-type
GL16193	CCHC_Pp0105	Zinc finger, CCHC-type
GL17468	CCHC_Tt0005	Zinc finger, CCHC-type
GL18745	CCHC_HcNA0009	Zinc finger, CCHC-type
GL20659	CCHC_Pp0313	Zinc finger, CCHC-type
GL21373	CCHC_Fv0033	Zinc finger, CCHC-type
GL22731	CCHC_Pc0092	Zinc finger, CCHC-type
GL22912	CCHC_Pi0045	Zinc finger, CCHC-type
GL22916	CCHC_Pi0045	Zinc finger, CCHC-type
GL24990	CCHC_Pi0045	Zinc finger, CCHC-type
GL25680	CCHC_Pc0092	Zinc finger, CCHC-type
GL26753	CCHC_HcNA0009	Zinc finger, CCHC-type
GL29555	CCHC_Pp0319	Zinc finger, CCHC-type
GL29784	CCHC_Pi0045	Zinc finger, CCHC-type
GL30918	CCHC_Cn0041	Zinc finger, CCHC-type
GL31086	CCHC_Spu0026	Zinc finger, CCHC-type
GL28477	GRF_Pi0001	Zinc finger, GRF-type
GL29798	GRF_Pg0001	Zinc finger, GRF-type
GL29898	LSD1_Cg0001	Zinc finger, LSD1-type
GL22097	MIZ_An0001	Zinc finger, MIZ-type
GL25521	MIZ_Cgu0001	Zinc finger, MIZ-type
GL19718	NF-X1_Pa0004	Zinc finger, NF-X1-type
GL15241	ZnCys_Pm0052	Zn2Cys6
GL15391	ZnCys_Pp0008	Zn2Cys6
GL16568	ZnCys_Pp0005	Zn2Cys6
GL17050	ZnCys_Pp0024	Zn2Cys6
GL17627	ZnCys_Po0047	Zn2Cys6
GL17923	ZnCys_Fs0701	Zn2Cys6
GL19123	ZnCys_Ci0050	Zn2Cys6
GL20421	ZnCys_Afl0496	Zn2Cys6
GL21026	ZnCys_ScD60001	Zn2Cys6
GL22288	ZnCys_Ur0014	Zn2Cys6
GL22351	ZnCys_AnA0275	Zn2Cys6
GL22674	ZnCys_Ts0065	Zn2Cys6
GL23314	ZnCys_Ao0344	Zn2Cys6
GL23714	ZnCys_Mc0088	Zn2Cys6
GL23763	ZnCys_Cc0069	Zn2Cys6
GL24088	ZnCys_ScU80023	Zn2Cys6
GL24151	ZnCys_Pp0039	Zn2Cys6
GL24658	ZnCys_Hc0201	Zn2Cys6
GL25395	ZnCys_Mc0088	Zn2Cys6
GL25470	ZnCys_Sl0021	Zn2Cys6
GL25628	ZnCys_Pp0027	Zn2Cys6
GL26463	ZnCys_Umf0039	Zn2Cys6
GL26681	ZnCys_Pb0002	Zn2Cys6
GL26879	ZnCys_Pp0005	Zn2Cys6
GL27036	ZnCys_Pc0106	Zn2Cys6
GL28494	ZnCys_Ro0168	Zn2Cys6
GL30303	ZnCys_Afl0510	Zn2Cys6
GL30772	ZnCys_Tr0383	Zn2Cys6
