# Supplementary material for: Genome-Wide Identification and Characterization of Long Intergenic Non-Coding RNAs in Ganoderma lucidum
Source: PLoS One. 2014 Jun 16;9(6):e99442. doi: 10.1371/journal.pone.0099442 (PMC4059649; doi:10.1371/journal.pone.0099442)
Supplement: Table S4 — List of lincRNA/apcGene pairs selected for analysis. (XLS) [file pone.0099442.s006.xls]

## Sheet: Sheet1
Table S4. List of lincRNA/apcGene pairs selected for analysis
Gene ID	Scaffold	Start	End	Strand	GO	Annotation	Pathway	ID for Pair of lincRNAs and apcGenes
GL21690	GaLu96scf_16	461930	463997	-	GO:0016021:integral to membrane _GO:0004310:farnesyl-diphosphate farnesyltransferase activity _GO:0016740:transferase activity _GO:0008610:lipid biosynthetic process _GO:0009058:biosynthetic process	squalene synthase	Triterpenoid syntheis	1
tu1970	GaLu96scf_16	464251	464922	nd				1
GL23502	GaLu96scf_28	288237	289705	-	GO:0003824:catalytic activity _GO:0016747:transferase activity, transferring acyl groups other than amino-acyl groups _GO:0008152:metabolic process	acetyl-CoA acetyl transferase	Triterpenoid syntheis	2
tu3786	GaLu96scf_28	290408	290763	nd				2
GL24088	GaLu96scf_31	198585	202848	-		hydroxymethylglutaryl-CoA reductase	Triterpenoid syntheis	3
tu4312	GaLu96scf_31	203409	204043	nd				3
tu4313	GaLu96scf_31	204927	205281	nd				3
tu4314	GaLu96scf_31	206580	207165	nd				3
tu506	GaLu96scf_1	4027268	4028060	nd				4
GL30772	GaLu96scf_1	4029700	4031827	+	GO:0004497:monooxygenase activity _GO:0005506:iron ion binding _GO:0009055:electron carrier activity _GO:0020037:heme binding _GO:0055114:oxidation reduction	cytochrome P450	Cytochrome P450	4
tu838	GaLu96scf_11	71512	71855	nd				5
GL20659	GaLu96scf_11	72893	75905	-	GO:0004497:monooxygenase activity _GO:0005506:iron ion binding _GO:0009055:electron carrier activity _GO:0020037:heme binding _GO:0055114:oxidation reduction	cytochrome P450	Cytochrome P450	5
tu1170	GaLu96scf_12	401863	402267	nd				6
GL21057	GaLu96scf_12	402862	405076	+	GO:0004497:monooxygenase activity _GO:0005506:iron ion binding _GO:0009055:electron carrier activity _GO:0020037:heme binding _GO:0055114:oxidation reduction	putative CyP450 monooxygenase	Cytochrome P450	6
tu1272	GaLu96scf_12	986870	987643	nd				7
tu1273	GaLu96scf_12	987803	988339	nd				7
GL20970	GaLu96scf_12	988866	990677	-	GO:0004497:monooxygenase activity _GO:0005506:iron ion binding _GO:0009055:electron carrier activity _GO:0020037:heme binding _GO:0055114:oxidation reduction	O-methylsterigmatocystin oxidoreductase	Cytochrome P450	7
tu1403	GaLu96scf_13	681009	682346	nd				8
GL21131	GaLu96scf_13	682418	684331	+	GO:0004497:monooxygenase activity _GO:0005506:iron ion binding _GO:0009055:electron carrier activity _GO:0020037:heme binding _GO:0055114:oxidation reduction	O-methylsterigmatocystin oxidoreductase	Cytochrome P450	8
tu3640	GaLu96scf_26	481360	482026	nd				9
GL23374	GaLu96scf_26	483747	485710	-	GO:0004497:monooxygenase activity _GO:0005506:iron ion binding _GO:0009055:electron carrier activity _GO:0020037:heme binding	Cytochrome P450	Cytochrome P450	9
tu5845	GaLu96scf_6	1461289	1461514	nd				10
tu5846	GaLu96scf_6	1461657	1462098	nd				10
GL31193	GaLu96scf_6	1464616	1466526	+	GO:0004497:monooxygenase activity _GO:0005506:iron ion binding _GO:0009055:electron carrier activity _GO:0020037:heme binding	cytochrome P450	Cytochrome P450	10
GL20421	GaLu96scf_9	252549	254960	-	GO:0004497:monooxygenase activity _GO:0005506:iron ion binding _GO:0009055:electron carrier activity _GO:0020037:heme binding _GO:0055114:oxidation reduction	putative cytochrome P450	Cytochrome P450	11
tu6607	GaLu96scf_9	256015	256492	nd				11
tu6608	GaLu96scf_9	257579	258095	nd				11
GL21386	GaLu96scf_14	108767	110196	-	GO:0016021:integral to membrane _GO:0004932:mating-type factor pheromone receptor activity _GO:0007186:G-protein coupled receptor protein signaling pathway	pheromone B alpha 3 receptor	Mating type B genes	12
tu1547	GaLu96scf_14	110922	111227	nd				12
tu1548	GaLu96scf_14	111582	112177	nd				12
GL21385	GaLu96scf_14	135813	137034	+	GO:0016021:integral to membrane _GO:0004932:mating-type factor pheromone receptor activity _GO:0007186:G-protein coupled receptor protein signaling pathway	pheromone B alpha 2 receptor	Mating type B genes	13
tu1555	GaLu96scf_14	137566	137933	nd				13
tu1567	GaLu96scf_14	164119	164805	nd				14
GL15457	GaLu96scf_14	165105	166573	+	GO:0016020:membrane _GO:0016021:integral to membrane _GO:0004932:mating-type factor pheromone receptor activity _GO:0004934:mating-type alpha-factor pheromone receptor activity _GO:0007186:G-protein coupled receptor protein signaling pathway	pheromone B alpha 3 receptor	Mating type B genes	14
GL27157	GaLu96scf_14	168957	169169	+	GO:0016020:membrane _GO:0000772:mating pheromone activity	pheromone	Mating type B genes	15
tu1570	GaLu96scf_14	171993	173772	nd				15
tu781	GaLu96scf_10	1241744	1242998	nd				16
GL20537	GaLu96scf_10	1244442	1246030	+	GO:0004601:peroxidase activity _GO:0020037:heme binding _GO:0006979:response to oxidative stress _GO:0055114:oxidation reduction	peroxidase	Lignin degration	16
GL20734	GaLu96scf_11	81442	83311	+		glyoxal oxidase precursor	Lignin degration	17
tu842	GaLu96scf_11	83674	84481	nd				17
GL21192	GaLu96scf_13	978933	981407	-		glyoxal oxidase	Lignin degration	18
tu1476	GaLu96scf_13	984222	984625	nd				18
GL27858	GaLu96scf_23	498175	502328	+		copper radical oxidase	Lignin degration	19
tu3316	GaLu96scf_23	502816	503371	nd				19
tu3317	GaLu96scf_23	503527	504186	nd				19
GL29234	GaLu96scf_36	235216	237220	+	GO:0005507:copper ion binding _GO:0016491:oxidoreductase activity _GO:0055114:oxidation reduction	laccase 3	Lignin degration	20
tu4652	GaLu96scf_36	239340	239928	nd				20
tu5289	GaLu96scf_5	170550	171277	nd				21
GL25348	GaLu96scf_5	174294	176762	+		copper radical oxidase	Lignin degration	21
tu51	GaLu96scf_1	303493	303754	nd				22
GL30020	GaLu96scf_1	304826	308364	+	GO:0004553:hydrolase activity, hydrolyzing O-glycosyl compounds _GO:0005975:carbohydrate metabolic process	alpha-glucosidase	CAZy families	22
tu532	GaLu96scf_1	4151014	4151342	nd				23
GL30108	GaLu96scf_1	4152412	4155424	+		carbohydrate binding domain-containing protein from family CBM21	CAZy families	23
tu718	GaLu96scf_10	356045	357414	nd				24
GL15069	GaLu96scf_10	363376	365006	+	GO:0016787:hydrolase activity _GO:0016788:hydrolase activity, acting on ester bonds _GO:0006629:lipid metabolic process	putative hydrolase	CAZy families	24
tu1255	GaLu96scf_12	791636	792193	nd				25
GL20947	GaLu96scf_12	792808	794945	-	GO:0004650:polygalacturonase activity _GO:0005975:carbohydrate metabolic process	glycoside hydrolase family 28 protein	CAZy families	25
tu1378	GaLu96scf_13	493942	494266	nd				26
GL18494	GaLu96scf_13	494618	495151	-		Barwin-related endoglucanase	CAZy families	26
GL21189	GaLu96scf_13	619525	620112	+		Barwin-related endoglucanase	CAZy families	27
tu1387	GaLu96scf_13	620442	620993	nd				27
tu1922	GaLu96scf_16	158013	158512	nd				28
GL21683	GaLu96scf_16	159076	161342	+	GO:0003824:catalytic activity _GO:0004553:hydrolase activity, hydrolyzing O-glycosyl compounds _GO:0043169:cation binding _GO:0005975:carbohydrate metabolic process	glycoside hydrolase family 5 protein	CAZy families	28
GL27846	GaLu96scf_23	562821	563573	-		putative hydrolase	CAZy families	29
tu3327	GaLu96scf_23	566816	567243	nd				29
GL23208	GaLu96scf_24	625218	627132	-	GO:0004650:polygalacturonase activity _GO:0005975:carbohydrate metabolic process	rhamnogalacturonase	CAZy families	30
tu3423	GaLu96scf_24	627984	628385	nd				30
GL23249	GaLu96scf_25	506638	510491	-	GO:0003824:catalytic activity _GO:0004553:hydrolase activity, hydrolyzing O-glycosyl compounds _GO:0043169:cation binding _GO:0005975:carbohydrate metabolic process	putative beta-galactosidase	CAZy families	31
tu3520	GaLu96scf_25	510687	510986	nd				31
tu3521	GaLu96scf_25	511151	511904	nd				32
GL23291	GaLu96scf_25	512055	512607	+		putative beta-galactosidase	CAZy families	32
tu4508	GaLu96scf_33	352323	352990	nd				33
tu4509	GaLu96scf_33	353063	353539	nd				33
GL17093	GaLu96scf_33	354594	355831	-	GO:0003824:catalytic activity _GO:0004553:hydrolase activity, hydrolyzing O-glycosyl compounds _GO:0043169:cation binding _GO:0005975:carbohydrate metabolic process	putative hydrolase	CAZy families	33
tu4683	GaLu96scf_37	181093	182175	nd				34
tu4684	GaLu96scf_37	182329	182656	nd				34
GL24376	GaLu96scf_37	184039	186255	+	GO:0003824:catalytic activity _GO:0004553:hydrolase activity, hydrolyzing O-glycosyl compounds _GO:0004568:chitinase activity _GO:0043169:cation binding _GO:0005975:carbohydrate metabolic process _GO:0006032:chitin catabolic process	chitinase 1	CAZy families	34
tu4779	GaLu96scf_39	151335	152022	nd				35
GL19744	GaLu96scf_39	153154	154320	+	GO:0004553:hydrolase activity, hydrolyzing O-glycosyl compounds _GO:0005975:carbohydrate metabolic process	putative hydrolase	CAZy families	35
tu5007	GaLu96scf_40	118044	118716	nd				36
GL24914	GaLu96scf_40	119248	121576	+	GO:0003824:catalytic activity _GO:0043169:cation binding _GO:0005975:carbohydrate metabolic process	alpha-amylase	CAZy families	36
GL25627	GaLu96scf_7	45187	46913	+	GO:0003824:catalytic activity _GO:0004553:hydrolase activity, hydrolyzing O-glycosyl compounds _GO:0004568:chitinase activity _GO:0043169:cation binding _GO:0005975:carbohydrate metabolic process _GO:0006032:chitin catabolic process	chitinase	CAZy families	37
tu5968	GaLu96scf_7	47997	48581	nd				37
nd: not determined
