# Supplementary material for: Genome-Wide Identification and Characterization of Long Intergenic Non-Coding RNAs in Ganoderma lucidum
Source: PLoS One. 2014 Jun 16;9(6):e99442. doi: 10.1371/journal.pone.0099442 (PMC4059649; doi:10.1371/journal.pone.0099442)
Supplement: Table S5 — List of Pearson correlation coefficients of expression profiles between the lincRNA and its apcGene. (XLS) [file pone.0099442.s007.xls]

## Sheet: Sheet1
Table S5. List of Pearson correlation coefficients of expression profiles between the lincRNA and its apcGene
lincRNA ID	Mycelia	Primordia	Fruiting bodies	apcGene ID	Mycelia	Primordia	Fruiting bodies	Pearson correlation coefficient
TU4684	0.806263	0.959172	1	GL24376	0.839436	0.969451	1	0.999777
TU6608	0.824411	0.99398	1	GL20421	0.94596	0.994484	1	0.998036
TU51	0.785739	1	0.883803	GL30020	0.590174	1	0.744074	0.995592
TU5846	1	0.757706	0.811873	GL31193	1	0.814344	0.832061	0.991813
TU781	0.905562	1	0.942502	GL20537	0.728283	1	0.79904	0.989523
TU6607	0.801789	0.949609	1	GL20421	0.94596	0.994484	1	0.988135
TU1273	0.934151	1	0.974411	GL20970	0.761387	1	0.865868	0.980156
TU506	0.871347	0.924036	1	GL30772	0.503626	0.60241	1	0.97357
TU4652	1	0.768613	0.80363	GL29234	1	0.732332	0.694046	0.967425
TU1403	0.809705	1	0.928907	GL21131	0.914752	1	0.934354	0.901653
TU4779	0.845664	1	0.964334	GL19744	0.85343	1	0.896483	0.860329
TU1170	0.951622	1	0.98089	GL21057	0.675932	1	0.675932	0.799562
TU842	0.867305	0.98562	1	GL20734	0.877722	1	0.926341	0.738341
TU4683	0.799861	1	0.891511	GL24376	0.839436	0.969451	1	0.730148
TU1548	0.890977	1	0.968665	GL21386	0.816195	1	0.788572	0.633465
TU1547	0.792095	1	0.942958	GL21386	0.816195	1	0.788572	0.622439
TU3786	0.836929	1	0.963933	GL23502	0.621212	1	0.566057	0.579986
TU838	0.748282	0.96341	1	GL20659	0.825246	1	0.862717	0.559465
TU4509	0.843621	0.969606	1	GL17093	0.41054	1	0.540982	0.52398
TU3521	0.903629	1	0.858285	GL23291	0.774245	1	0.932211	0.481096
TU5289	0.603368	1	0.905652	GL25348	0.154816	0.309916	1	0.450333
TU1272	0.96296	1	0.888634	GL20970	0.761387	1	0.865868	0.393354
TU1922	0.97167	1	0.843551	GL21683	1	0.629175	0.631135	0.341255
TU1255	0.915177	1	0.952396	GL20947	0.974568	1	0.905356	0.327062
TU1476	0.731434	0.962879	1	GL21192	0.886054	1	0.877178	0.324869
TU3640	0.885255	1	0.982786	GL23374	0.858974	0.835411	1	0.248659
TU3316	0.836883	1	0.925984	GL27858	1	0.996676	0.883514	-0.0783277
TU1570	0.964336	1	0.953889	GL27157	1	0.628901	0.628901	-0.301089
TU3520	0.899974	1	0.873033	GL23249	1	0.675929	0.693054	-0.359581
TU4508	1	0.672452	0.672452	GL17093	0.41054	1	0.540982	-0.671211
TU1555	1	0.449113	0.449113	GL21385	0.871156	1	0.907589	-0.718351
TU5845	0.876112	1	0.903434	GL31193	1	0.814344	0.832061	-0.732251
TU5007	0.673201	1	0.955894	GL24914	1	0.86359	0.758381	-0.839806
TU1970	0.778675	1	0.887661	GL21690	1	0.788194	0.78592	-0.856888
TU718	0.863457	0.989481	1	GL15069	1	0.746371	0.845806	-0.892082
TU1378	1	0.660461	0.660461	GL18494	0.813418	1	0.939684	-0.948513
TU3327	1	0.768425	0.639688	GL27846	0.779523	0.956642	1	-0.984969
